# Supplementary material for: Implications of monocular vision for racing drivers
Source: PLoS One. 2019 Dec 16;14(12):e0226308. doi: 10.1371/journal.pone.0226308 (PMC6913915; doi:10.1371/journal.pone.0226308)
Supplement: S1 Dataset — (XLSX) [file pone.0226308.s001.xlsx]

## Sheet: Test 1 CC
Subject	Test	Dominant Eye	Scenario	Visual condition	Situation Number	Type situation	Crash	Crash 0/1
RD1	1	Left	6	MRV	5	CC	No	0
RD1	1	Left	6	MRV	20	CC	No	0
RD1	1	Left	6	MRV	14	CC	Yes	1
RD1	1	Left	6	MRV	12	CC	Yes	1
RD1	1	Left	5	Monocular	5	CC	No	0
RD1	1	Left	5	Monocular	5	CC	No	0
RD1	1	Left	5	Monocular	12	CC	No	0
RD1	1	Left	5	Monocular	14	CC	Yes	1
RD2	1	Right	2	Baseline	23	CC	No	0
RD2	1	Right	2	Baseline	2	CC	No	0
RD2	1	Right	2	Baseline	16	CC	No	0
RD2	1	Right	2	Baseline	6	CC	Yes	1
RD2	1	Right	2	Baseline	25	CC	Yes	1
RD2	1	Right	1	MRV	2	CC	No	0
RD2	1	Right	1	MRV	8	CC	No	0
RD2	1	Right	1	MRV	23	CC	Yes	1
RD2	1	Right	1	MRV	16	CC	Yes	1
RD2	1	Right	3	Monocular	16	CC	No	0
RD2	1	Right	3	Monocular	23	CC	Yes	1
RD2	1	Right	3	Monocular	25	CC	Yes	1
RD2	1	Right	3	Monocular	18	CC	Yes	1
RD3	1	Right	1	Baseline	6	CC	No	0
RD3	1	Right	1	Baseline	2	CC	No	0
RD3	1	Right	1	Baseline	8	CC	No	0
RD3	1	Right	1	Baseline	18	CC	No	0
RD3	1	Right	1	Baseline	23	CC	No	0
RD3	1	Right	1	Baseline	23	CC	No	0
RD3	1	Right	1	Baseline	16	CC	Yes	1
RD3	1	Right	3	MRV	2	CC	No	0
RD3	1	Right	2	Monocular	2	CC	No	0
RD3	1	Right	2	Monocular	6	CC	Yes	1
RD3	1	Right	2	Monocular	25	CC	Yes	1
RD3	1	Right	2	Monocular	23	CC	Yes	1
RD3	1	Right	2	Monocular	16	CC	Yes	1
RD4	1	Right	3	Baseline	18	CC	No	0
RD4	1	Right	3	Baseline	23	CC	No	0
RD4	1	Right	3	Baseline	2	CC	No	0
RD4	1	Right	3	Baseline	25	CC	Yes	1
RD4	1	Right	3	Baseline	16	CC	Yes	1
RD4	1	Right	2	MRV	6	CC	No	0
RD4	1	Right	2	MRV	2	CC	No	0
RD4	1	Right	2	MRV	25	CC	Yes	1
RD4	1	Right	2	MRV	23	CC	Yes	1
RD4	1	Right	2	MRV	16	CC	Yes	1
RD4	1	Right	1	Monocular	6	CC	No	0
RD4	1	Right	1	Monocular	8	CC	No	0
RD4	1	Right	1	Monocular	2	CC	No	0
RD4	1	Right	1	Monocular	23	CC	Yes	1
RD4	1	Right	1	Monocular	16	CC	Yes	1
RD5	1	Left	5	Baseline	14	CC	No	0
RD5	1	Left	5	Baseline	14	CC	No	0
RD5	1	Left	5	Baseline	20	CC	No	0
RD5	1	Left	5	Baseline	12	CC	No	0
RD5	1	Left	4	MRV	14	CC	No	0
RD5	1	Left	4	MRV	5	CC	No	0
RD5	1	Left	4	MRV	10	CC	No	0
RD5	1	Left	4	MRV	12	CC	Yes	1
RD5	1	Left	6	Monocular	20	CC	No	0
RD5	1	Left	6	Monocular	5	CC	No	0
RD5	1	Left	6	Monocular	10	CC	Yes	1
RD5	1	Left	6	Monocular	12	CC	Yes	1
RD6	1	Right	1	Baseline	8	CC	No	0
RD6	1	Right	1	Baseline	23	CC	No	0
RD6	1	Right	1	Baseline	16	CC	Yes	1
RD6	1	Right	1	Baseline	6	CC	Yes	1
RD6	1	Right	2	MRV	6	CC	No	0
RD6	1	Right	2	MRV	2	CC	No	0
RD6	1	Right	2	MRV	25	CC	No	0
RD6	1	Right	2	MRV	16	CC	Yes	1
RD6	1	Right	2	MRV	23	CC	Yes	1
RD6	1	Right	3	Monocular	18	CC	No	0
RD6	1	Right	3	Monocular	25	CC	Yes	1
RD6	1	Right	3	Monocular	16	CC	Yes	1
RD7	1	Left	5	Baseline	5	CC	No	0
RD7	1	Left	5	Baseline	10	CC	No	0
RD7	1	Left	5	Baseline	20	CC	No	0
RD7	1	Left	5	Baseline	12	CC	Yes	1
RD7	1	Left	5	Baseline	12	CC	Yes	1
RD7	1	Left	4	MRV	20	CC	No	0
RD7	1	Left	4	MRV	5	CC	No	0
RD7	1	Left	4	MRV	14	CC	Yes	1
RD7	1	Left	4	MRV	12	CC	Yes	1
RD7	1	Left	6	Monocular	20	CC	No	0
RD7	1	Left	6	Monocular	5	CC	No	0
RD7	1	Left	6	Monocular	14	CC	Yes	1
RD7	1	Left	6	Monocular	12	CC	Yes	1
RD7	1	Left	6	Monocular	10	CC	Yes	1
RD8	1	Right	3	Baseline	18	CC	No	0
RD8	1	Right	3	Baseline	25	CC	No	0
RD8	1	Right	3	Baseline	2	CC	No	0
RD8	1	Right	3	Baseline	23	CC	Yes	1
RD8	1	Right	3	Baseline	16	CC	Yes	1
RD8	1	Right	1	MRV	16	CC	No	0
RD8	1	Right	1	MRV	2	CC	No	0
RD8	1	Right	1	MRV	25	CC	No	0
RD8	1	Right	1	MRV	6	CC	Yes	1
RD8	1	Right	1	MRV	23	CC	Yes	1
RD8	1	Right	2	Monocular	25	CC	No	0
RD8	1	Right	2	Monocular	2	CC	No	0
RD8	1	Right	2	Monocular	6	CC	Yes	1
RD8	1	Right	2	Monocular	16	CC	Yes	1
RD8	1	Right	2	Monocular	23	CC	Yes	1
RD9	1	Left	6	Baseline	20	CC	No	0
RD9	1	Left	6	Baseline	14	CC	No	0
RD9	1	Left	6	Baseline	5	CC	No	0
RD9	1	Left	6	Baseline	12	CC	Yes	1
RD9	1	Left	5	MRV	20	CC	No	0
RD9	1	Left	5	MRV	14	CC	No	0
RD9	1	Left	5	MRV	12	CC	Yes	1
RD9	1	Left	5	MRV	5	CC	Yes	1
RD9	1	Left	4	Monocular	20	CC	No	0
RD9	1	Left	4	Monocular	5	CC	No	0
RD9	1	Left	4	Monocular	12	CC	Yes	1
RD10	1	Left	6	Baseline	20	CC	No	0
RD10	1	Left	6	Baseline	14	CC	No	0
RD10	1	Left	6	Baseline	5	CC	No	0
RD10	1	Left	6	Baseline	12	CC	Yes	1
RD10	1	Left	4	MRV	20	CC	No	0
RD10	1	Left	4	MRV	12	CC	No	0
RD10	1	Left	4	MRV	5	CC	No	0
RD10	1	Left	4	MRV	14	CC	No	0
RD10	1	Left	5	Monocular	20	CC	No	0
RD10	1	Left	5	Monocular	12	CC	No	0
RD10	1	Left	5	Monocular	10	CC	No	0
RD10	1	Left	5	Monocular	5	CC	No	0
RD11	1	Left	5	Baseline	5	CC	No	0
RD11	1	Left	5	Baseline	14	CC	No	0
RD11	1	Left	5	Baseline	20	CC	No	0
RD11	1	Left	5	Baseline	10	CC	No	0
RD11	1	Left	5	Baseline	12	CC	Yes	1
RD11	1	Left	6	MRV	5	CC	No	0
RD11	1	Left	6	MRV	14	CC	No	0
RD11	1	Left	6	MRV	12	CC	Yes	1
RD11	1	Left	6	MRV	10	CC	Yes	1
RD11	1	Left	4	Monocular	20	CC	No	0
RD11	1	Left	4	Monocular	10	CC	No	0
RD11	1	Left	4	Monocular	12	CC	Yes	1
RD11	1	Left	4	Monocular	14	CC	Yes	1
RD11	1	Left	4	Monocular	5	CC	Yes	1
RD12	1	Right	3	Baseline	23	CC	No	0
RD12	1	Right	3	Baseline	18	CC	No	0
RD12	1	Right	3	Baseline	2	CC	No	0
RD12	1	Right	3	Baseline	25	CC	Yes	1
RD12	1	Right	3	Baseline	16	CC	Yes	1
RD12	1	Right	2	MRV	2	CC	No	0
RD12	1	Right	2	MRV	6	CC	Yes	1
RD12	1	Right	2	MRV	23	CC	Yes	1
RD12	1	Right	2	MRV	25	CC	Yes	1
RD12	1	Right	2	MRV	16	CC	Yes	1
RD12	1	Right	1	Monocular	6	CC	No	0
RD12	1	Right	1	Monocular	23	CC	No	0
RD12	1	Right	1	Monocular	8	CC	Yes	1
RD12	1	Right	1	Monocular	16	CC	Yes	1
RD12	1	Right	1	Monocular	2	CC	Yes	1
RD13	1	Left	6	Baseline	20	CC	No	0
RD13	1	Left	6	Baseline	10	CC	No	0
RD13	1	Left	6	Baseline	12	CC	No	0
RD13	1	Left	6	Baseline	5	CC	No	0
RD13	1	Left	4	MRV	5	CC	No	0
RD13	1	Left	4	MRV	20	CC	No	0
RD13	1	Left	4	MRV	10	CC	No	0
RD13	1	Left	4	MRV	12	CC	Yes	1
RD13	1	Left	5	Monocular	20	CC	No	0
RD13	1	Left	5	Monocular	12	CC	No	0
RD13	1	Left	5	Monocular	5	CC	No	0
RD13	1	Left	5	Monocular	10	CC	Yes	1
RD14	1	Right	2	Baseline	23	CC	Yes	1
RD14	1	Right	2	Baseline	25	CC	Yes	1
RD14	1	Right	2	Baseline	16	CC	Yes	1
RD14	1	Right	1	MRV	2	CC	No	0
RD14	1	Right	1	MRV	16	CC	No	0
RD14	1	Right	1	MRV	8	CC	Yes	1
RD14	1	Right	1	MRV	6	CC	Yes	1
RD14	1	Right	3	Monocular	2	CC	No	0
RD14	1	Right	3	Monocular	23	CC	Yes	1
RD14	1	Right	3	Monocular	18	CC	Yes	1
RD15	1	Right	1	Baseline	23	CC	No	0
RD15	1	Right	1	Baseline	2	CC	No	0
RD15	1	Right	1	Baseline	8	CC	Yes	1
RD15	1	Right	1	Baseline	16	CC	Yes	1
RD15	1	Right	2	MRV	6	CC	No	0
RD15	1	Right	2	MRV	23	CC	No	0
RD15	1	Right	2	MRV	16	CC	Yes	1
RD15	1	Right	2	MRV	25	CC	Yes	1
RD15	1	Right	2	MRV	2	CC	Yes	1
RD15	1	Right	3	Monocular	18	CC	No	0
RD15	1	Right	3	Monocular	23	CC	Yes	1
RD15	1	Right	3	Monocular	25	CC	Yes	1
RD15	1	Right	3	Monocular	16	CC	Yes	1
RD15	1	Right	3	Monocular	2	CC	Yes	1
RD16	1	Right	3	Baseline	18	CC	No	0
RD16	1	Right	3	Baseline	2	CC	No	0
RD16	1	Right	3	Baseline	16	CC	No	0
RD16	1	Right	3	Baseline	23	CC	No	0
RD16	1	Right	3	Baseline	25	CC	Yes	1
RD16	1	Right	2	MRV	2	CC	No	0
RD16	1	Right	2	MRV	23	CC	No	0
RD16	1	Right	2	MRV	6	CC	Yes	1
RD16	1	Right	2	MRV	16	CC	Yes	1
RD16	1	Right	2	MRV	25	CC	Yes	1
RD16	1	Right	1	Monocular	2	CC	No	0
RD16	1	Right	1	Monocular	6	CC	No	0
RD16	1	Right	1	Monocular	8	CC	Yes	1
RD16	1	Right	1	Monocular	23	CC	Yes	1
RD17	1	Right	1	Baseline	6	CC	No	0
RD17	1	Right	1	Baseline	2	CC	No	0
RD17	1	Right	1	Baseline	16	CC	No	0
RD17	1	Right	1	Baseline	8	CC	Yes	1
RD17	1	Right	1	Baseline	23	CC	Yes	1
RD17	1	Right	3	MRV	2	CC	No	0
RD17	1	Right	3	MRV	18	CC	No	0
RD17	1	Right	3	MRV	23	CC	Yes	1
RD17	1	Right	3	MRV	25	CC	Yes	1
RD17	1	Right	3	MRV	16	CC	Yes	1
RD17	1	Right	2	Monocular	25	CC	No	0
RD17	1	Right	2	Monocular	2	CC	No	0
RD17	1	Right	2	Monocular	23	CC	No	0
RD17	1	Right	2	Monocular	16	CC	No	0
RD17	1	Right	2	Monocular	6	CC	Yes	1
RD18	1	Right	1	Baseline	6	CC	No	0
RD18	1	Right	1	Baseline	8	CC	No	0
RD18	1	Right	1	Baseline	23	CC	Yes	1
RD18	1	Right	1	Baseline	16	CC	Yes	1
RD18	1	Right	3	MRV	2	CC	No	0
RD18	1	Right	3	MRV	18	CC	No	0
RD18	1	Right	3	MRV	23	CC	No	0
RD18	1	Right	3	MRV	25	CC	No	0
RD18	1	Right	2	Monocular	23	CC	No	0
RD18	1	Right	2	Monocular	2	CC	No	0
RD18	1	Right	2	Monocular	6	CC	Yes	1
RD18	1	Right	2	Monocular	25	CC	Yes	1
RD18	1	Right	2	Monocular	16	CC	Yes	1
