# Supplementary material for: Implications of monocular vision for racing drivers
Source: PLoS One. 2019 Dec 16;14(12):e0226308. doi: 10.1371/journal.pone.0226308 (PMC6913915; doi:10.1371/journal.pone.0226308)
Supplement: S2 Dataset — (XLSX) [file pone.0226308.s002.xlsx]

## Sheet: Test 1 CI
Subject	Test	Dominant Eye	Scenario	Visual Condition	Situation Number	Type situation	Crash	Crash 0/1
RD1	1	Left	4	Baseline	4	CI	No	0
RD1	1	Left	6	MRV	13	CI	No	0
RD1	1	Left	6	MRV	4	CI	No	0
RD1	1	Left	6	MRV	11	CI	No	0
RD1	1	Left	6	MRV	15	CI	No	0
RD1	1	Left	6	MRV	21	CI	Yes	1
RD1	1	Left	5	Monocular	21	CI	No	0
RD1	1	Left	5	Monocular	15	CI	Yes	1
RD2	1	Right	2	Baseline	7	CI	No	0
RD2	1	Right	2	Baseline	9	CI	No	0
RD2	1	Right	2	Baseline	17	CI	No	0
RD2	1	Right	2	Baseline	3	CI	Yes	1
RD2	1	Right	1	MRV	17	CI	No	0
RD2	1	Right	1	MRV	3	CI	Yes	1
RD2	1	Right	1	MRV	22	CI	Yes	1
RD2	1	Right	1	MRV	7	CI	Yes	1
RD2	1	Right	3	Monocular	7	CI	No	0
RD2	1	Right	3	Monocular	22	CI	No	0
RD2	1	Right	3	Monocular	24	CI	Yes	1
RD2	1	Right	3	Monocular	3	CI	Yes	1
RD3	1	Right	1	Baseline	3	CI	No	0
RD3	1	Right	1	Baseline	22	CI	No	0
RD3	1	Right	1	Baseline	9	CI	No	0
RD3	1	Right	1	Baseline	22	CI	No	0
RD3	1	Right	1	Baseline	3	CI	Yes	1
RD3	1	Right	1	Baseline	7	CI	Yes	1
RD3	1	Right	1	Baseline	7	CI	Yes	1
RD3	1	Right	2	Monocular	3	CI	No	0
RD3	1	Right	2	Monocular	9	CI	No	0
RD3	1	Right	2	Monocular	7	CI	Yes	1
RD4	1	Right	3	Baseline	7	CI	No	0
RD4	1	Right	3	Baseline	22	CI	No	0
RD4	1	Right	3	Baseline	3	CI	Yes	1
RD4	1	Right	2	MRV	17	CI	No	0
RD4	1	Right	2	MRV	9	CI	No	0
RD4	1	Right	2	MRV	7	CI	No	0
RD4	1	Right	2	MRV	3	CI	Yes	1
RD4	1	Right	1	Monocular	7	CI	No	0
RD4	1	Right	1	Monocular	9	CI	No	0
RD4	1	Right	1	Monocular	17	CI	No	0
RD4	1	Right	1	Monocular	22	CI	No	0
RD4	1	Right	1	Monocular	3	CI	Yes	1
RD5	1	Left	5	Baseline	13	CI	No	0
RD5	1	Left	5	Baseline	4	CI	No	0
RD5	1	Left	5	Baseline	11	CI	No	0
RD5	1	Left	5	Baseline	21	CI	Yes	1
RD5	1	Left	4	MRV	11	CI	No	0
RD5	1	Left	4	MRV	4	CI	No	0
RD5	1	Left	4	MRV	15	CI	No	0
RD5	1	Left	4	MRV	15	CI	No	0
RD5	1	Left	4	MRV	13	CI	Yes	1
RD5	1	Left	4	MRV	21	CI	Yes	1
RD5	1	Left	6	Monocular	15	CI	No	0
RD5	1	Left	6	Monocular	4	CI	No	0
RD5	1	Left	6	Monocular	11	CI	No	0
RD5	1	Left	6	Monocular	21	CI	No	0
RD5	1	Left	6	Monocular	13	CI	Yes	1
RD6	1	Right	1	Baseline	9	CI	No	0
RD6	1	Right	1	Baseline	17	CI	No	0
RD6	1	Right	1	Baseline	22	CI	No	0
RD6	1	Right	1	Baseline	3	CI	Yes	1
RD6	1	Right	1	Baseline	7	CI	Yes	1
RD6	1	Right	2	MRV	9	CI	No	0
RD6	1	Right	2	MRV	3	CI	Yes	1
RD6	1	Right	2	MRV	24	CI	Yes	1
RD6	1	Right	3	Monocular	3	CI	No	0
RD6	1	Right	3	Monocular	22	CI	No	0
RD6	1	Right	3	Monocular	7	CI	Yes	1
RD6	1	Right	3	Monocular	19	CI	Yes	1
RD7	1	Left	5	Baseline	4	CI	No	0
RD7	1	Left	5	Baseline	15	CI	No	0
RD7	1	Left	5	Baseline	13	CI	Yes	1
RD7	1	Left	4	MRV	11	CI	No	0
RD7	1	Left	4	MRV	13	CI	No	0
RD7	1	Left	4	MRV	4	CI	No	0
RD7	1	Left	6	Monocular	11	CI	No	0
RD7	1	Left	6	Monocular	4	CI	No	0
RD7	1	Left	6	Monocular	13	CI	Yes	1
RD8	1	Right	3	Baseline	3	CI	No	0
RD8	1	Right	3	Baseline	24	CI	No	0
RD8	1	Right	3	Baseline	22	CI	No	0
RD8	1	Right	1	MRV	3	CI	No	0
RD8	1	Right	1	MRV	7	CI	No	0
RD8	1	Right	1	MRV	9	CI	No	0
RD8	1	Right	1	MRV	17	CI	Yes	1
RD8	1	Right	2	Monocular	24	CI	No	0
RD8	1	Right	2	Monocular	17	CI	No	0
RD8	1	Right	2	Monocular	9	CI	No	0
RD8	1	Right	2	Monocular	3	CI	Yes	1
RD8	1	Right	2	Monocular	7	CI	Yes	1
RD9	1	Left	6	Baseline	21	CI	No	0
RD9	1	Left	6	Baseline	11	CI	No	0
RD9	1	Left	6	Baseline	15	CI	No	0
RD9	1	Left	6	Baseline	13	CI	Yes	1
RD9	1	Left	5	MRV	11	CI	No	0
RD9	1	Left	5	MRV	13	CI	No	0
RD9	1	Left	5	MRV	4	CI	No	0
RD9	1	Left	5	MRV	15	CI	No	0
RD9	1	Left	4	Monocular	11	CI	No	0
RD9	1	Left	4	Monocular	4	CI	No	0
RD9	1	Left	4	Monocular	13	CI	No	0
RD9	1	Left	4	Monocular	15	CI	No	0
RD9	1	Left	4	Monocular	21	CI	No	0
RD10	1	Left	6	Baseline	11	CI	No	0
RD10	1	Left	6	Baseline	13	CI	No	0
RD10	1	Left	6	Baseline	4	CI	No	0
RD10	1	Left	6	Baseline	21	CI	Yes	1
RD10	1	Left	4	MRV	13	CI	No	0
RD10	1	Left	4	MRV	4	CI	No	0
RD10	1	Left	4	MRV	21	CI	No	0
RD10	1	Left	4	MRV	15	CI	No	0
RD10	1	Left	5	Monocular	4	CI	No	0
RD10	1	Left	5	Monocular	13	CI	No	0
RD10	1	Left	5	Monocular	11	CI	No	0
RD10	1	Left	5	Monocular	15	CI	No	0
RD10	1	Left	5	Monocular	21	CI	Yes	1
RD11	1	Left	5	Baseline	11	CI	No	0
RD11	1	Left	5	Baseline	21	CI	No	0
RD11	1	Left	5	Baseline	15	CI	No	0
RD11	1	Left	5	Baseline	4	CI	Yes	1
RD11	1	Left	5	Baseline	13	CI	Yes	1
RD11	1	Left	6	MRV	4	CI	No	0
RD11	1	Left	6	MRV	13	CI	Yes	1
RD11	1	Left	6	MRV	11	CI	Yes	1
RD11	1	Left	6	MRV	15	CI	Yes	1
RD11	1	Left	4	Monocular	11	CI	No	0
RD11	1	Left	4	Monocular	4	CI	No	0
RD11	1	Left	4	Monocular	15	CI	No	0
RD11	1	Left	4	Monocular	13	CI	Yes	1
RD12	1	Right	3	Baseline	22	CI	No	0
RD12	1	Right	3	Baseline	7	CI	Yes	1
RD12	1	Right	3	Baseline	24	CI	Yes	1
RD12	1	Right	3	Baseline	3	CI	Yes	1
RD12	1	Right	2	MRV	17	CI	No	0
RD12	1	Right	2	MRV	7	CI	No	0
RD12	1	Right	2	MRV	3	CI	Yes	1
RD12	1	Right	2	MRV	9	CI	Yes	1
RD12	1	Right	2	MRV	24	CI	Yes	1
RD12	1	Right	1	Monocular	9	CI	No	0
RD12	1	Right	1	Monocular	3	CI	Yes	1
RD12	1	Right	1	Monocular	7	CI	Yes	1
RD12	1	Right	1	Monocular	22	CI	Yes	1
RD13	1	Left	6	Baseline	21	CI	No	0
RD13	1	Left	6	Baseline	13	CI	No	0
RD13	1	Left	6	Baseline	11	CI	No	0
RD13	1	Left	6	Baseline	4	CI	No	0
RD13	1	Left	6	Baseline	15	CI	No	0
RD13	1	Left	4	MRV	15	CI	No	0
RD13	1	Left	4	MRV	11	CI	No	0
RD13	1	Left	4	MRV	13	CI	No	0
RD13	1	Left	4	MRV	21	CI	No	0
RD13	1	Left	4	MRV	15	CI	No	0
RD13	1	Left	4	MRV	4	CI	Yes	1
RD13	1	Left	5	Monocular	11	CI	No	0
RD13	1	Left	5	Monocular	13	CI	No	0
RD13	1	Left	5	Monocular	4	CI	No	0
RD13	1	Left	5	Monocular	15	CI	Yes	1
RD14	1	Right	2	Baseline	3	CI	No	0
RD14	1	Right	2	Baseline	9	CI	No	0
RD14	1	Right	2	Baseline	7	CI	Yes	1
RD14	1	Right	1	MRV	3	CI	No	0
RD14	1	Right	1	MRV	22	CI	No	0
RD14	1	Right	1	MRV	17	CI	No	0
RD14	1	Right	1	MRV	7	CI	Yes	1
RD14	1	Right	3	Monocular	19	CI	No	0
RD14	1	Right	3	Monocular	22	CI	Yes	1
RD14	1	Right	3	Monocular	3	CI	Yes	1
RD14	1	Right	3	Monocular	7	CI	Yes	1
RD15	1	Right	1	Baseline	9	CI	No	0
RD15	1	Right	1	Baseline	17	CI	No	0
RD15	1	Right	1	Baseline	22	CI	Yes	1
RD15	1	Right	1	Baseline	3	CI	Yes	1
RD15	1	Right	2	MRV	9	CI	No	0
RD15	1	Right	2	MRV	3	CI	No	0
RD15	1	Right	2	MRV	24	CI	Yes	1
RD15	1	Right	2	MRV	7	CI	Yes	1
RD15	1	Right	3	Monocular	22	CI	No	0
RD15	1	Right	3	Monocular	3	CI	Yes	1
RD15	1	Right	3	Monocular	24	CI	Yes	1
RD15	1	Right	3	Monocular	19	CI	Yes	1
RD15	1	Right	3	Monocular	7	CI	Yes	1
RD16	1	Right	3	Baseline	3	CI	No	0
RD16	1	Right	3	Baseline	7	CI	No	0
RD16	1	Right	3	Baseline	24	CI	Yes	1
RD16	1	Right	3	Baseline	22	CI	Yes	1
RD16	1	Right	2	MRV	17	CI	No	0
RD16	1	Right	2	MRV	7	CI	No	0
RD16	1	Right	2	MRV	3	CI	Yes	1
RD16	1	Right	2	MRV	24	CI	Yes	1
RD16	1	Right	2	MRV	9	CI	Yes	1
RD16	1	Right	1	Monocular	9	CI	No	0
RD16	1	Right	1	Monocular	22	CI	No	0
RD16	1	Right	1	Monocular	7	CI	No	0
RD16	1	Right	1	Monocular	3	CI	Yes	1
RD17	1	Right	1	Baseline	7	CI	No	0
RD17	1	Right	1	Baseline	9	CI	No	0
RD17	1	Right	1	Baseline	22	CI	No	0
RD17	1	Right	1	Baseline	3	CI	Yes	1
RD17	1	Right	1	Baseline	17	CI	Yes	1
RD17	1	Right	3	MRV	3	CI	No	0
RD17	1	Right	3	MRV	7	CI	No	0
RD17	1	Right	3	MRV	22	CI	No	0
RD17	1	Right	2	Monocular	9	CI	No	0
RD17	1	Right	2	Monocular	24	CI	Yes	1
RD17	1	Right	2	Monocular	3	CI	Yes	1
RD17	1	Right	2	Monocular	7	CI	Yes	1
RD18	1	Right	1	Baseline	17	CI	No	0
RD18	1	Right	1	Baseline	9	CI	No	0
RD18	1	Right	1	Baseline	22	CI	No	0
RD18	1	Right	1	Baseline	3	CI	Yes	1
RD18	1	Right	1	Baseline	7	CI	Yes	1
RD18	1	Right	3	MRV	22	CI	No	0
RD18	1	Right	3	MRV	24	CI	Yes	1
RD18	1	Right	3	MRV	3	CI	Yes	1
RD18	1	Right	3	MRV	7	CI	Yes	1
RD18	1	Right	2	Monocular	9	CI	No	0
RD18	1	Right	2	Monocular	17	CI	No	0
RD18	1	Right	2	Monocular	7	CI	No	0
RD18	1	Right	2	Monocular	24	CI	Yes	1
RD18	1	Right	2	Monocular	3	CI	Yes	1
