# Supplementary material for: Implications of monocular vision for racing drivers
Source: PLoS One. 2019 Dec 16;14(12):e0226308. doi: 10.1371/journal.pone.0226308 (PMC6913915; doi:10.1371/journal.pone.0226308)
Supplement: S3 Dataset — (XLSX) [file pone.0226308.s003.xlsx]

## Sheet: Test 1 IC
Subject	Test	Dominant Eye	Scenario	Visual Condition	Situation Number	Type situation	Crash	Crash 0/1
RD1	1	Left	4	Baseline	7	IC	No	0
RD1	1	Left	4	Baseline	9	IC	No	0
RD1	1	Left	4	Baseline	17	IC	No	0
RD1	1	Left	4	Baseline	22	IC	No	0
RD1	1	Left	4	Baseline	3	IC	No	0
RD2	1	Right	2	Baseline	4	IC	No	0
RD2	1	Right	2	Baseline	15	IC	No	0
RD2	1	Right	2	Baseline	11	IC	No	0
RD3	1	Right	1	Baseline	4	IC	No	0
RD3	1	Right	1	Baseline	11	IC	No	0
RD3	1	Right	1	Baseline	13	IC	No	0
RD3	1	Right	1	Baseline	11	IC	No	0
RD3	1	Right	1	Baseline	13	IC	No	0
RD3	1	Right	1	Baseline	15	IC	No	0
RD3	1	Right	1	Baseline	21	IC	Yes	1
RD4	1	Right	3	Baseline	11	IC	No	0
RD4	1	Right	3	Baseline	13	IC	No	0
RD4	1	Right	3	Baseline	4	IC	No	0
RD4	1	Right	3	Baseline	15	IC	No	0
RD5	1	Left	5	Baseline	3	IC	No	0
RD5	1	Left	5	Baseline	9	IC	No	0
RD5	1	Left	5	Baseline	22	IC	No	0
RD6	1	Right	1	Baseline	4	IC	No	0
RD6	1	Right	1	Baseline	13	IC	No	0
RD6	1	Right	1	Baseline	11	IC	No	0
RD6	1	Right	1	Baseline	15	IC	No	0
RD6	1	Right	1	Baseline	21	IC	Yes	1
RD7	1	Left	5	Baseline	3	IC	No	0
RD7	1	Left	5	Baseline	9	IC	No	0
RD7	1	Left	5	Baseline	24	IC	Yes	1
RD7	1	Left	5	Baseline	19	IC	Yes	1
RD8	1	Right	3	Baseline	21	IC	No	0
RD8	1	Right	3	Baseline	13	IC	Yes	1
RD9	1	Left	6	Baseline	24	IC	No	0
RD9	1	Left	6	Baseline	17	IC	No	0
RD9	1	Left	6	Baseline	9	IC	No	0
RD9	1	Left	6	Baseline	3	IC	Yes	1
RD10	1	Left	6	Baseline	17	IC	No	0
RD10	1	Left	6	Baseline	24	IC	No	0
RD10	1	Left	6	Baseline	9	IC	No	0
RD10	1	Left	6	Baseline	22	IC	No	0
RD10	1	Left	6	Baseline	3	IC	Yes	1
RD11	1	Left	5	Baseline	9	IC	No	0
RD11	1	Left	5	Baseline	22	IC	No	0
RD11	1	Left	5	Baseline	3	IC	Yes	1
RD11	1	Left	5	Baseline	24	IC	Yes	1
RD12	1	Right	3	Baseline	15	IC	No	0
RD12	1	Right	3	Baseline	11	IC	No	0
RD13	1	Left	6	Baseline	9	IC	No	0
RD13	1	Left	6	Baseline	24	IC	No	0
RD13	1	Left	6	Baseline	22	IC	No	0
RD13	1	Left	6	Baseline	17	IC	No	0
RD14	1	Right	2	Baseline	21	IC	No	0
RD14	1	Right	2	Baseline	11	IC	No	0
RD14	1	Right	2	Baseline	4	IC	No	0
RD14	1	Right	2	Baseline	13	IC	No	0
RD15	1	Right	1	Baseline	13	IC	No	0
RD15	1	Right	1	Baseline	4	IC	No	0
RD15	1	Right	1	Baseline	11	IC	No	0
RD15	1	Right	1	Baseline	15	IC	No	0
RD16	1	Right	3	Baseline	13	IC	No	0
RD16	1	Right	3	Baseline	11	IC	No	0
RD16	1	Right	3	Baseline	4	IC	No	0
RD16	1	Right	3	Baseline	15	IC	No	0
RD17	1	Right	1	Baseline	4	IC	No	0
RD17	1	Right	1	Baseline	11	IC	No	0
RD17	1	Right	1	Baseline	15	IC	No	0
RD17	1	Right	1	Baseline	13	IC	Yes	1
RD18	1	Right	1	Baseline	11	IC	No	0
RD18	1	Right	1	Baseline	13	IC	No	0
RD18	1	Right	1	Baseline	4	IC	No	0
RD1	1	Left	6	MRV	9	IC	No	0
RD1	1	Left	6	MRV	17	IC	No	0
RD1	1	Left	6	MRV	22	IC	No	0
RD2	1	Right	1	MRV	11	IC	No	0
RD2	1	Right	1	MRV	15	IC	No	0
RD2	1	Right	1	MRV	4	IC	No	0
RD2	1	Right	1	MRV	13	IC	Yes	1
RD4	1	Right	2	MRV	11	IC	No	0
RD4	1	Right	2	MRV	4	IC	No	0
RD4	1	Right	2	MRV	13	IC	No	0
RD5	1	Left	4	MRV	3	IC	No	0
RD5	1	Left	4	MRV	9	IC	No	0
RD5	1	Left	4	MRV	17	IC	No	0
RD5	1	Left	4	MRV	22	IC	No	0
RD5	1	Left	4	MRV	19	IC	Yes	1
RD6	1	Right	2	MRV	13	IC	No	0
RD6	1	Right	2	MRV	11	IC	No	0
RD6	1	Right	2	MRV	4	IC	No	0
RD6	1	Right	2	MRV	21	IC	Yes	1
RD7	1	Left	4	MRV	19	IC	No	0
RD7	1	Left	4	MRV	3	IC	No	0
RD7	1	Left	4	MRV	17	IC	No	0
RD7	1	Left	4	MRV	22	IC	No	0
RD7	1	Left	4	MRV	9	IC	No	0
RD8	1	Right	1	MRV	11	IC	No	0
RD8	1	Right	1	MRV	4	IC	No	0
RD8	1	Right	1	MRV	15	IC	No	0
RD8	1	Right	1	MRV	13	IC	Yes	1
RD9	1	Left	5	MRV	9	IC	No	0
RD9	1	Left	4	MRV	9	IC	No	0
RD9	1	Left	5	MRV	22	IC	No	0
RD9	1	Left	5	MRV	24	IC	Yes	1
RD9	1	Left	5	MRV	3	IC	Yes	1
RD9	1	Left	5	MRV	19	IC	Yes	1
RD10	1	Left	4	MRV	3	IC	No	0
RD10	1	Left	4	MRV	17	IC	No	0
RD10	1	Left	4	MRV	9	IC	No	0
RD11	1	Left	6	MRV	9	IC	No	0
RD11	1	Left	6	MRV	3	IC	Yes	1
RD11	1	Left	6	MRV	24	IC	Yes	1
RD11	1	Left	6	MRV	17	IC	Yes	1
RD12	1	Right	2	MRV	13	IC	No	0
RD12	1	Right	2	MRV	4	IC	No	0
RD12	1	Right	2	MRV	15	IC	No	0
RD12	1	Right	2	MRV	11	IC	Yes	1
RD13	1	Left	4	MRV	17	IC	No	0
RD13	1	Left	4	MRV	9	IC	No	0
RD13	1	Left	4	MRV	22	IC	No	0
RD13	1	Left	4	MRV	3	IC	No	0
RD14	1	Right	1	MRV	15	IC	No	0
RD14	1	Right	1	MRV	13	IC	No	0
RD14	1	Right	1	MRV	4	IC	No	0
RD14	1	Right	1	MRV	11	IC	Yes	1
RD15	1	Right	2	MRV	15	IC	No	0
RD15	1	Right	2	MRV	11	IC	Yes	1
RD15	1	Right	2	MRV	13	IC	Yes	1
RD15	1	Right	2	MRV	4	IC	Yes	1
RD16	1	Right	4	MRV	4	IC	Yes	1
RD16	1	Right	2	MRV	13	IC	No	0
RD16	1	Right	2	MRV	15	IC	No	0
RD16	1	Right	2	MRV	21	IC	Yes	1
RD16	1	Right	2	MRV	11	IC	Yes	1
RD16	1	Right	2	MRV	4	IC	Yes	1
RD17	1	Right	3	MRV	4	IC	No	0
RD17	1	Right	3	MRV	15	IC	No	0
RD17	1	Right	3	MRV	13	IC	Yes	1
RD17	1	Right	3	MRV	11	IC	Yes	1
RD18	1	Right	3	MRV	11	IC	No	0
RD18	1	Right	3	MRV	15	IC	No	0
RD18	1	Right	3	MRV	4	IC	No	0
RD18	1	Right	3	MRV	13	IC	Yes	1
RD1	1	Left	5	Monocular	7	IC	No	0
RD1	1	Left	5	Monocular	9	IC	No	0
RD1	1	Left	5	Monocular	17	IC	No	0
RD1	1	Left	5	Monocular	22	IC	No	0
RD1	1	Left	5	Monocular	3	IC	Yes	1
RD2	1	Right	3	Monocular	4	IC	No	0
RD2	1	Right	3	Monocular	13	IC	Yes	1
RD3	1	Right	2	Monocular	13	IC	No	0
RD3	1	Right	2	Monocular	4	IC	No	0
RD3	1	Right	2	Monocular	15	IC	No	0
RD4	1	Right	1	Monocular	13	IC	No	0
RD4	1	Right	1	Monocular	11	IC	No	0
RD4	1	Right	1	Monocular	4	IC	No	0
RD5	1	Left	6	Monocular	9	IC	No	0
RD5	1	Left	6	Monocular	17	IC	No	0
RD5	1	Left	6	Monocular	24	IC	No	0
RD5	1	Left	6	Monocular	3	IC	Yes	1
RD5	1	Left	6	Monocular	22	IC	Yes	1
RD6	1	Right	3	Monocular	11	IC	No	0
RD6	1	Right	3	Monocular	4	IC	No	0
RD6	1	Right	3	Monocular	15	IC	No	0
RD7	1	Left	6	Monocular	3	IC	No	0
RD7	1	Left	6	Monocular	17	IC	No	0
RD7	1	Left	6	Monocular	9	IC	No	0
RD7	1	Left	6	Monocular	22	IC	No	0
RD7	1	Left	6	Monocular	24	IC	Yes	1
RD8	1	Right	2	Monocular	13	IC	No	0
RD8	1	Right	2	Monocular	11	IC	No	0
RD8	1	Right	2	Monocular	4	IC	No	0
RD8	1	Right	2	Monocular	15	IC	No	0
RD9	1	Left	4	Monocular	22	IC	No	0
RD9	1	Left	4	Monocular	17	IC	No	0
RD9	1	Left	4	Monocular	3	IC	Yes	1
RD9	1	Left	4	Monocular	19	IC	Yes	1
RD10	1	Left	5	Monocular	3	IC	No	0
RD10	1	Left	5	Monocular	24	IC	No	0
RD10	1	Left	5	Monocular	9	IC	No	0
RD10	1	Left	5	Monocular	22	IC	No	0
RD10	1	Left	5	Monocular	19	IC	Yes	1
RD11	1	Left	4	Monocular	3	IC	No	0
RD11	1	Left	4	Monocular	22	IC	No	0
RD11	1	Left	4	Monocular	9	IC	No	0
RD11	1	Left	4	Monocular	17	IC	Yes	1
RD11	1	Left	4	Monocular	19	IC	Yes	1
RD12	1	Right	1	Monocular	4	IC	No	0
RD12	1	Right	1	Monocular	11	IC	No	0
RD12	1	Right	1	Monocular	13	IC	Yes	1
RD13	1	Left	5	Monocular	9	IC	No	0
RD13	1	Left	5	Monocular	22	IC	No	0
RD13	1	Left	5	Monocular	3	IC	Yes	1
RD13	1	Left	5	Monocular	24	IC	Yes	1
RD14	1	Right	3	Monocular	15	IC	No	0
RD14	1	Right	3	Monocular	13	IC	No	0
RD14	1	Right	3	Monocular	4	IC	Yes	1
RD14	1	Right	3	Monocular	11	IC	Yes	1
RD15	1	Right	3	Monocular	13	IC	No	0
RD15	1	Right	3	Monocular	15	IC	No	0
RD15	1	Right	3	Monocular	4	IC	No	0
RD15	1	Right	3	Monocular	21	IC	Yes	1
RD15	1	Right	3	Monocular	11	IC	Yes	1
RD16	1	Right	1	Monocular	13	IC	No	0
RD16	1	Right	1	Monocular	4	IC	No	0
RD16	1	Right	1	Monocular	11	IC	No	0
RD16	1	Right	1	Monocular	21	IC	Yes	1
RD17	1	Right	2	Monocular	13	IC	Yes	1
RD17	1	Right	2	Monocular	11	IC	Yes	1
RD17	1	Right	2	Monocular	4	IC	Yes	1
RD18	1	Right	2	Monocular	11	IC	No	0
RD18	1	Right	2	Monocular	13	IC	No	0
RD18	1	Right	2	Monocular	21	IC	Yes	1
RD18	1	Right	2	Monocular	4	IC	Yes	1
RD18	1	Right	2	Monocular	15	IC	Yes	1

## Sheet: Log_HID
1	1
0.993671	1
0.987342	1
0.981013	1
0.974684	1
0.968354	1
0.962025	1
0.955696	1
0.949367	1
0.943038	1
0.936709	1
0.93038	1
0.924051	1
0.917722	1
0.911392	1
0.911392	0.982143
0.905063	0.982143
0.898734	0.982143
0.892405	0.982143
0.886076	0.982143
0.879747	0.982143
0.873418	0.982143
0.867089	0.982143
0.860759	0.982143
0.85443	0.982143
0.848101	0.982143
0.841772	0.982143
0.841772	0.964286
0.835443	0.964286
0.829114	0.964286
0.829114	0.946429
0.829114	0.928571
0.822785	0.928571
0.822785	0.910714
0.816456	0.910714
0.810127	0.910714
0.803797	0.910714
0.803797	0.892857
0.797468	0.892857
0.791139	0.892857
0.78481	0.892857
0.778481	0.892857
0.778481	0.875
0.772152	0.875
0.765823	0.875
0.765823	0.857143
0.765823	0.839286
0.759494	0.839286
0.753165	0.839286
0.746835	0.839286
0.740506	0.839286
0.734177	0.839286
0.727848	0.839286
0.721519	0.839286
0.71519	0.839286
0.708861	0.839286
0.702532	0.839286
0.696203	0.839286
0.689873	0.839286
0.683544	0.839286
0.677215	0.839286
0.670886	0.839286
0.664557	0.839286
0.658228	0.839286
0.651899	0.839286
0.64557	0.839286
0.639241	0.839286
0.632911	0.839286
0.632911	0.821429
0.626582	0.821429
0.620253	0.821429
0.613924	0.821429
0.607595	0.821429
0.601266	0.821429
0.594937	0.821429
0.588608	0.821429
0.582278	0.821429
0.575949	0.821429
0.575949	0.803571
0.56962	0.803571
0.563291	0.803571
0.556962	0.803571
0.550633	0.803571
0.544304	0.803571
0.537975	0.803571
0.531646	0.803571
0.531646	0.785714
0.525316	0.785714
0.518987	0.785714
0.512658	0.785714
0.512658	0.767857
0.506329	0.767857
0.5	0.767857
0.493671	0.767857
0.487342	0.767857
0.481013	0.767857
0.474684	0.767857
0.468354	0.767857
0.462025	0.767857
0.462025	0.75
0.455696	0.75
0.449367	0.75
0.443038	0.75
0.443038	0.732143
0.443038	0.714286
0.443038	0.696429
0.436709	0.696429
0.43038	0.696429
0.424051	0.696429
0.417722	0.696429
0.417722	0.678571
0.417722	0.660714
0.417722	0.642857
0.411392	0.642857
0.405063	0.642857
0.398734	0.642857
0.398734	0.625
0.392405	0.625
0.386076	0.625
0.379747	0.625
0.373418	0.625
0.367089	0.625
0.360759	0.625
0.35443	0.625
0.35443	0.607143
0.348101	0.607143
0.348101	0.589286
0.348101	0.571429
0.348101	0.553571
0.348101	0.535714
0.341772	0.535714
0.335443	0.535714
0.335443	0.517857
0.335443	0.5
0.335443	0.482143
0.329114	0.482143
0.322785	0.482143
0.322785	0.464286
0.322785	0.446429
0.316456	0.446429
0.310127	0.446429
0.303797	0.446429
0.303797	0.428571
0.297468	0.428571
0.291139	0.428571
0.28481	0.428571
0.278481	0.428571
0.278481	0.410714
0.272152	0.410714
0.272152	0.392857
0.265823	0.392857
0.259494	0.392857
0.253165	0.392857
0.246835	0.392857
0.240506	0.392857
0.234177	0.392857
0.227848	0.392857
0.221519	0.392857
0.21519	0.392857
0.21519	0.375
0.21519	0.357143
0.208861	0.357143
0.202532	0.357143
0.196203	0.357143
0.189873	0.357143
0.183544	0.357143
0.177215	0.357143
0.170886	0.357143
0.170886	0.339286
0.164557	0.339286
0.158228	0.339286
0.151899	0.339286
0.14557	0.339286
0.139241	0.339286
0.132911	0.339286
0.132911	0.321429
0.132911	0.303571
0.126582	0.303571
0.120253	0.303571
0.113924	0.303571
0.107595	0.303571
0.107595	0.285714
0.101266	0.285714
0.0949367	0.285714
0.0886076	0.285714
0.0886076	0.267857
0.0886076	0.25
0.0822785	0.25
0.0759494	0.25
0.0759494	0.232143
0.0696203	0.232143
0.0632911	0.232143
0.0632911	0.214286
0.0632911	0.196429
0.056962	0.196429
0.0506329	0.196429
0.0506329	0.178571
0.0506329	0.160714
0.0443038	0.160714
0.0379747	0.160714
0.0316456	0.160714
0.0316456	0.142857
0.0316456	0.125
0.0253165	0.125
0.0189873	0.125
0.0126582	0.125
0.0126582	0.107143
0.0126582	0.0892857
0.0126582	0.0714286
0.0126582	0.0535714
0.00632911	0.0535714
-1.93075e-15	0.0535714
-1.93075e-15	0.0357143
-1.93075e-15	0.0178571
-1.93075e-15	-1.08247e-15
