# Supplementary material for: Implications of monocular vision for racing drivers
Source: PLoS One. 2019 Dec 16;14(12):e0226308. doi: 10.1371/journal.pone.0226308 (PMC6913915; doi:10.1371/journal.pone.0226308)
Supplement: S4 Dataset — (XLSX) [file pone.0226308.s004.xlsx]

## Sheet: Test 1 CC
Subject	Test	Dominant Eye	Scenario	Visual Conditions	Situation Number	type of situation	Crash	Crash 0/1
RD1	2	Left	13	Baseline	4	CC	No	0
RD1	2	Left	13	Baseline	5	CC	No	0
RD1	2	Left	13	Baseline	10	CC	No	0
RD1	2	Left	13	Baseline	11	CC	No	0
RD1	2	Left	13	Baseline	17	CC	No	0
RD1	2	Left	13	Baseline	12	CC	Yes	1
RD1	2	Left	13	Baseline	18	CC	Yes	1
RD1	2	Left	12	MRV	5	CC	No	0
RD1	2	Left	12	MRV	6	CC	No	0
RD1	2	Left	12	MRV	11	CC	No	0
RD1	2	Left	12	MRV	16	CC	No	0
RD1	2	Left	12	MRV	17	CC	No	0
RD1	2	Left	12	MRV	18	CC	No	0
RD1	2	Left	12	MRV	12	CC	Yes	1
RD1	2	Left	11	Monocular	4	CC	No	0
RD1	2	Left	11	Monocular	6	CC	No	0
RD1	2	Left	11	Monocular	10	CC	No	0
RD1	2	Left	11	Monocular	11	CC	No	0
RD1	2	Left	11	Monocular	17	CC	No	0
RD1	2	Left	11	Monocular	18	CC	No	0
RD1	2	Left	11	Monocular	5	CC	Yes	1
RD1	2	Left	11	Monocular	12	CC	Yes	1
RD2	2	Right	8	Baseline	1	CC	No	0
RD2	2	Right	8	Baseline	2	CC	No	0
RD2	2	Right	8	Baseline	3	CC	No	0
RD2	2	Right	8	Baseline	7	CC	No	0
RD2	2	Right	8	Baseline	8	CC	No	0
RD2	2	Right	8	Baseline	9	CC	No	0
RD2	2	Right	8	Baseline	14	CC	No	0
RD2	2	Right	10	MRV	1	CC	No	0
RD2	2	Right	10	MRV	2	CC	No	0
RD2	2	Right	10	MRV	3	CC	No	0
RD2	2	Right	10	MRV	7	CC	No	0
RD2	2	Right	10	MRV	8	CC	No	0
RD2	2	Right	10	MRV	9	CC	No	0
RD2	2	Right	10	MRV	14	CC	No	0
RD2	2	Right	10	MRV	15	CC	No	0
RD2	2	Right	9	Monocular	1	CC	No	0
RD2	2	Right	9	Monocular	8	CC	No	0
RD2	2	Right	9	Monocular	9	CC	No	0
RD2	2	Right	9	Monocular	2	CC	Yes	1
RD2	2	Right	9	Monocular	3	CC	Yes	1
RD2	2	Right	9	Monocular	15	CC	Yes	1
RD3	2	Right	8	Baseline	1	CC	No	0
RD3	2	Right	8	Baseline	2	CC	No	0
RD3	2	Right	8	Baseline	3	CC	No	0
RD3	2	Right	8	Baseline	7	CC	No	0
RD3	2	Right	8	Baseline	8	CC	No	0
RD3	2	Right	8	Baseline	9	CC	No	0
RD3	2	Right	8	Baseline	14	CC	No	0
RD3	2	Right	8	Baseline	15	CC	No	0
RD3	2	Right	9	MRV	1	CC	No	0
RD3	2	Right	9	MRV	2	CC	No	0
RD3	2	Right	9	MRV	3	CC	No	0
RD3	2	Right	9	MRV	7	CC	No	0
RD3	2	Right	9	MRV	8	CC	No	0
RD3	2	Right	9	MRV	9	CC	No	0
RD3	2	Right	9	MRV	14	CC	No	0
RD3	2	Right	10	Monocular	1	CC	No	0
RD3	2	Right	10	Monocular	3	CC	No	0
RD3	2	Right	10	Monocular	7	CC	No	0
RD3	2	Right	10	Monocular	8	CC	No	0
RD3	2	Right	10	Monocular	9	CC	No	0
RD3	2	Right	10	Monocular	14	CC	No	0
RD3	2	Right	10	Monocular	2	CC	Yes	1
RD4	2	Right	8	Baseline	1	CC	No	0
RD4	2	Right	8	Baseline	2	CC	No	0
RD4	2	Right	8	Baseline	3	CC	No	0
RD4	2	Right	8	Baseline	7	CC	No	0
RD4	2	Right	8	Baseline	8	CC	No	0
RD4	2	Right	8	Baseline	9	CC	No	0
RD4	2	Right	8	Baseline	14	CC	No	0
RD4	2	Right	8	Baseline	15	CC	No	0
RD4	2	Right	10	MRV	1	CC	No	0
RD4	2	Right	10	MRV	2	CC	No	0
RD4	2	Right	10	MRV	3	CC	No	0
RD4	2	Right	10	MRV	7	CC	No	0
RD4	2	Right	10	MRV	8	CC	No	0
RD4	2	Right	10	MRV	14	CC	No	0
RD4	2	Right	10	MRV	9	CC	Yes	1
RD4	2	Right	10	MRV	15	CC	Yes	1
RD4	2	Right	9	Monocular	8	CC	No	0
RD4	2	Right	9	Monocular	9	CC	No	0
RD4	2	Right	9	Monocular	15	CC	No	0
RD4	2	Right	9	Monocular	1	CC	Yes	1
RD4	2	Right	9	Monocular	2	CC	Yes	1
RD4	2	Right	9	Monocular	3	CC	Yes	1
RD4	2	Right	9	Monocular	14	CC	Yes	1
RD5	2	Right	10	Baseline	1	CC	No	0
RD5	2	Right	10	Baseline	2	CC	No	0
RD5	2	Right	10	Baseline	3	CC	No	0
RD5	2	Right	10	Baseline	7	CC	No	0
RD5	2	Right	10	Baseline	9	CC	No	0
RD5	2	Right	10	Baseline	14	CC	No	0
RD5	2	Right	10	Baseline	15	CC	No	0
RD5	2	Right	8	MRV	1	CC	No	0
RD5	2	Right	8	MRV	2	CC	No	0
RD5	2	Right	8	MRV	3	CC	No	0
RD5	2	Right	8	MRV	7	CC	No	0
RD5	2	Right	8	MRV	8	CC	No	0
RD5	2	Right	8	MRV	15	CC	Yes	1
RD5	2	Right	9	Monocular	1	CC	No	0
RD5	2	Right	9	Monocular	8	CC	No	0
RD5	2	Right	9	Monocular	9	CC	No	0
RD5	2	Right	9	Monocular	14	CC	No	0
RD5	2	Right	9	Monocular	2	CC	Yes	1
RD5	2	Right	9	Monocular	3	CC	Yes	1
RD6	2	Right	10	Baseline	8	CC	No	0
RD6	2	Right	10	Baseline	9	CC	No	0
RD6	2	Right	10	Baseline	1	CC	Yes	1
RD6	2	Right	10	Baseline	2	CC	Yes	1
RD6	2	Right	10	Baseline	3	CC	Yes	1
RD6	2	Right	8	MRV	7	CC	No	0
RD6	2	Right	8	MRV	8	CC	No	0
RD6	2	Right	8	MRV	2	CC	Yes	1
RD6	2	Right	8	MRV	3	CC	Yes	1
RD6	2	Right	8	MRV	14	CC	Yes	1
RD7	2	Left	11	Baseline	4	CC	No	0
RD7	2	Left	11	Baseline	5	CC	No	0
RD7	2	Left	11	Baseline	6	CC	No	0
RD7	2	Left	11	Baseline	10	CC	No	0
RD7	2	Left	11	Baseline	12	CC	No	0
RD7	2	Left	11	Baseline	17	CC	No	0
RD7	2	Left	11	Baseline	18	CC	No	0
RD7	2	Left	11	Baseline	11	CC	Yes	1
RD7	2	Left	12	MRV	6	CC	No	0
RD7	2	Left	12	MRV	16	CC	No	0
RD7	2	Left	12	MRV	18	CC	No	0
RD7	2	Left	12	MRV	4	CC	No	0
RD7	2	Left	12	MRV	5	CC	Yes	1
RD7	2	Left	12	MRV	11	CC	Yes	1
RD7	2	Left	12	MRV	12	CC	Yes	1
RD7	2	Left	12	MRV	17	CC	Yes	1
RD7	2	Left	13	Monocular	12	CC	No	0
RD7	2	Left	13	Monocular	17	CC	No	0
RD7	2	Left	13	Monocular	18	CC	No	0
RD7	2	Left	13	Monocular	4	CC	Yes	1
RD7	2	Left	13	Monocular	5	CC	Yes	1
RD7	2	Left	13	Monocular	6	CC	Yes	1
RD7	2	Left	13	Monocular	10	CC	Yes	1
RD7	2	Left	13	Monocular	11	CC	Yes	1
RD8	2	Right	8	Baseline	1	CC	No	0
RD8	2	Right	8	Baseline	2	CC	No	0
RD8	2	Right	8	Baseline	3	CC	No	0
RD8	2	Right	8	Baseline	7	CC	No	0
RD8	2	Right	8	Baseline	8	CC	No	0
RD8	2	Right	8	Baseline	9	CC	No	0
RD8	2	Right	10	MRV	1	CC	No	0
RD8	2	Right	10	MRV	2	CC	No	0
RD8	2	Right	10	MRV	3	CC	No	0
RD8	2	Right	10	MRV	7	CC	No	0
RD8	2	Right	10	MRV	8	CC	No	0
RD8	2	Right	10	MRV	9	CC	No	0
RD8	2	Right	10	MRV	14	CC	No	0
RD8	2	Right	10	MRV	15	CC	No	0
RD8	2	Right	9	Monocular	8	CC	No	0
RD8	2	Right	9	Monocular	9	CC	No	0
RD8	2	Right	9	Monocular	15	CC	No	0
RD8	2	Right	9	Monocular	1	CC	Yes	1
RD8	2	Right	9	Monocular	2	CC	Yes	1
RD8	2	Right	9	Monocular	3	CC	Yes	1
RD8	2	Right	9	Monocular	14	CC	Yes	1
RD9	2	Left	13	Baseline	4	CC	No	0
RD9	2	Left	13	Baseline	6	CC	No	0
RD9	2	Left	13	Baseline	10	CC	No	0
RD9	2	Left	13	Baseline	11	CC	No	0
RD9	2	Left	13	Baseline	12	CC	No	0
RD9	2	Left	13	Baseline	17	CC	No	0
RD9	2	Left	13	Baseline	18	CC	No	0
RD9	2	Left	11	MRV	4	CC	No	0
RD9	2	Left	11	MRV	5	CC	No	0
RD9	2	Left	11	MRV	6	CC	No	0
RD9	2	Left	11	MRV	10	CC	No	0
RD9	2	Left	11	MRV	11	CC	No	0
RD9	2	Left	11	MRV	12	CC	No	0
RD9	2	Left	11	MRV	17	CC	No	0
RD9	2	Left	11	MRV	18	CC	No	0
RD9	2	Left	12	Monocular	16	CC	No	0
RD9	2	Left	12	Monocular	17	CC	No	0
RD9	2	Left	12	Monocular	4	CC	Yes	1
RD9	2	Left	12	Monocular	5	CC	Yes	1
RD9	2	Left	12	Monocular	11	CC	Yes	1
RD9	2	Left	12	Monocular	12	CC	Yes	1
RD9	2	Left	12	Monocular	18	CC	Yes	1
RD10	2	Right	10	Baseline	7	CC	No	0
RD10	2	Right	10	Baseline	8	CC	No	0
RD10	2	Right	10	Baseline	9	CC	No	0
RD10	2	Right	10	Baseline	1	CC	Yes	1
RD10	2	Right	10	Baseline	2	CC	Yes	1
RD10	2	Right	10	Baseline	3	CC	Yes	1
RD10	2	Right	10	Baseline	14	CC	Yes	1
RD10	2	Right	8	MRV	7	CC	No	0
RD10	2	Right	8	MRV	8	CC	No	0
RD10	2	Right	8	MRV	9	CC	No	0
RD10	2	Right	8	MRV	1	CC	Yes	1
RD10	2	Right	8	MRV	2	CC	Yes	1
RD10	2	Right	8	MRV	3	CC	Yes	1
RD10	2	Right	8	MRV	14	CC	Yes	1
RD10	2	Right	9	Monocular	1	CC	No	0
RD10	2	Right	9	Monocular	9	CC	No	0
RD10	2	Right	9	Monocular	2	CC	Yes	1
RD10	2	Right	9	Monocular	3	CC	Yes	1
RD10	2	Right	9	Monocular	8	CC	Yes	1
RD10	2	Right	9	Monocular	15	CC	Yes	1
RD11	2	Left	12	Baseline	4	CC	No	0
RD11	2	Left	12	Baseline	5	CC	No	0
RD11	2	Left	12	Baseline	6	CC	No	0
RD11	2	Left	12	Baseline	11	CC	No	0
RD11	2	Left	12	Baseline	12	CC	No	0
RD11	2	Left	12	Baseline	16	CC	No	0
RD11	2	Left	12	Baseline	17	CC	No	0
RD11	2	Left	12	Baseline	18	CC	No	0
RD11	2	Left	11	MRV	4	CC	No	0
RD11	2	Left	11	MRV	5	CC	No	0
RD11	2	Left	11	MRV	6	CC	No	0
RD11	2	Left	11	MRV	10	CC	No	0
RD11	2	Left	11	MRV	11	CC	No	0
RD11	2	Left	11	MRV	12	CC	No	0
RD11	2	Left	11	MRV	17	CC	No	0
RD11	2	Left	11	MRV	18	CC	Yes	1
RD11	2	Left	13	Monocular	4	CC	No	0
RD11	2	Left	13	Monocular	5	CC	No	0
RD11	2	Left	13	Monocular	10	CC	No	0
RD11	2	Left	13	Monocular	11	CC	No	0
RD11	2	Left	13	Monocular	6	CC	Yes	1
RD11	2	Left	13	Monocular	12	CC	Yes	1
RD11	2	Left	11	Monocular	17	CC	Yes	1
RD11	2	Left	13	Monocular	18	CC	Yes	1
RD12	2	Right	9	Baseline	3	CC	No	0
RD12	2	Right	9	Baseline	8	CC	No	0
RD12	2	Right	9	Baseline	9	CC	No	0
RD12	2	Right	9	Baseline	14	CC	No	0
RD12	2	Right	9	Baseline	1	CC	Yes	1
RD12	2	Right	10	MRV	1	CC	No	0
RD12	2	Right	10	MRV	2	CC	No	0
RD12	2	Right	10	MRV	7	CC	No	0
RD12	2	Right	10	MRV	8	CC	No	0
RD12	2	Right	10	MRV	9	CC	No	0
RD12	2	Right	10	MRV	3	CC	Yes	1
RD12	2	Right	10	MRV	14	CC	Yes	1
RD12	2	Right	8	Monocular	8	CC	No	0
RD12	2	Right	8	Monocular	9	CC	No	0
RD12	2	Right	8	Monocular	14	CC	No	0
RD12	2	Right	8	Monocular	1	CC	Yes	1
RD12	2	Right	8	Monocular	2	CC	Yes	1
RD12	2	Right	8	Monocular	3	CC	Yes	1
RD12	2	Right	8	Monocular	7	CC	Yes	1
RD12	2	Right	8	Monocular	15	CC	Yes	1
RD13	2	Left	13	Baseline	4	CC	No	0
RD13	2	Left	13	Baseline	5	CC	No	0
RD13	2	Left	13	Baseline	10	CC	No	0
RD13	2	Left	13	Baseline	11	CC	No	0
RD13	2	Left	13	Baseline	12	CC	No	0
RD13	2	Left	13	Baseline	17	CC	No	0
RD13	2	Left	13	Baseline	18	CC	No	0
RD13	2	Left	13	Baseline	6	CC	Yes	1
RD13	2	Left	12	MRV	4	CC	No	0
RD13	2	Left	12	MRV	5	CC	No	0
RD13	2	Left	12	MRV	6	CC	No	0
RD13	2	Left	12	MRV	11	CC	No	0
RD13	2	Left	12	MRV	12	CC	No	0
RD13	2	Left	12	MRV	16	CC	No	0
RD13	2	Left	12	MRV	17	CC	No	0
RD13	2	Left	12	MRV	18	CC	No	0
RD13	2	Left	11	Monocular	4	CC	No	0
RD13	2	Left	11	Monocular	11	CC	No	0
RD13	2	Left	11	Monocular	17	CC	No	0
RD13	2	Left	11	Monocular	18	CC	No	0
RD13	2	Left	11	Monocular	5	CC	Yes	1
RD13	2	Left	11	Monocular	6	CC	Yes	1
RD13	2	Left	11	Monocular	12	CC	Yes	1
RD14	2	Right	9	Baseline	1	CC	No	0
RD14	2	Right	9	Baseline	8	CC	No	0
RD14	2	Right	9	Baseline	9	CC	No	0
RD14	2	Right	9	Baseline	14	CC	No	0
RD14	2	Right	9	Baseline	2	CC	Yes	1
RD14	2	Right	9	Baseline	15	CC	Yes	1
RD14	2	Right	8	MRV	1	CC	No	0
RD14	2	Right	8	MRV	2	CC	No	0
RD14	2	Right	8	MRV	3	CC	No	0
RD14	2	Right	8	MRV	7	CC	No	0
RD14	2	Right	8	MRV	8	CC	No	0
RD14	2	Right	8	MRV	9	CC	No	0
RD14	2	Right	8	MRV	14	CC	No	0
RD14	2	Right	10	Monocular	7	CC	No	0
RD14	2	Right	10	Monocular	8	CC	No	0
RD14	2	Right	10	Monocular	9	CC	No	0
RD14	2	Right	10	Monocular	1	CC	Yes	1
RD14	2	Right	10	Monocular	2	CC	Yes	1
RD14	2	Right	10	Monocular	3	CC	Yes	1
RD14	2	Right	10	Monocular	14	CC	Yes	1
RD15	2	Left	12	Baseline	4	CC	No	0
RD15	2	Left	12	Baseline	5	CC	No	0
RD15	2	Left	12	Baseline	6	CC	No	0
RD15	2	Left	12	Baseline	11	CC	No	0
RD15	2	Left	12	Baseline	12	CC	No	0
RD15	2	Left	12	Baseline	17	CC	No	0
RD15	2	Left	12	Baseline	18	CC	No	0
RD15	2	Left	13	MRV	4	CC	No	0
RD15	2	Left	13	MRV	5	CC	No	0
RD15	2	Left	13	MRV	6	CC	No	0
RD15	2	Left	13	MRV	6	CC	No	0
RD15	2	Left	13	MRV	10	CC	No	0
RD15	2	Left	13	MRV	11	CC	No	0
RD15	2	Left	13	MRV	12	CC	No	0
RD15	2	Left	13	MRV	17	CC	No	0
RD15	2	Left	13	MRV	18	CC	No	0
RD15	2	Left	11	Monocular	4	CC	No	0
RD15	2	Left	11	Monocular	5	CC	No	0
RD15	2	Left	11	Monocular	11	CC	No	0
RD15	2	Left	11	Monocular	16	CC	No	0
RD15	2	Left	11	Monocular	17	CC	No	0
RD15	2	Left	11	Monocular	18	CC	No	0
RD15	2	Left	11	Monocular	6	CC	Yes	1
RD15	2	Left	11	Monocular	12	CC	Yes	1
RD16	2	Left	12	Baseline	4	CC	No	0
RD16	2	Left	12	Baseline	5	CC	No	0
RD16	2	Left	12	Baseline	6	CC	No	0
RD16	2	Left	12	Baseline	11	CC	No	0
RD16	2	Left	12	Baseline	12	CC	No	0
RD16	2	Left	12	Baseline	16	CC	No	0
RD16	2	Left	12	Baseline	17	CC	No	0
RD16	2	Left	12	Baseline	18	CC	No	0
RD16	2	Left	11	MRV	4	CC	No	0
RD16	2	Left	11	MRV	5	CC	No	0
RD16	2	Left	11	MRV	6	CC	No	0
RD16	2	Left	11	MRV	11	CC	No	0
RD16	2	Left	11	MRV	12	CC	No	0
RD16	2	Left	11	MRV	17	CC	No	0
RD16	2	Left	11	MRV	18	CC	No	0
RD16	2	Left	11	MRV	10	CC	Yes	1
RD16	2	Left	13	Monocular	10	CC	No	0
RD16	2	Left	13	Monocular	11	CC	No	0
RD16	2	Left	13	Monocular	12	CC	No	0
RD16	2	Left	13	Monocular	17	CC	No	0
RD16	2	Left	13	Monocular	18	CC	No	0
RD16	2	Left	13	Monocular	6	CC	Yes	1
RD17	2	Left	13	Baseline	4	CC	No	0
RD17	2	Left	13	Baseline	5	CC	Yes	1
RD17	2	Left	13	Baseline	10	CC	No	0
RD17	2	Left	13	Baseline	11	CC	No	0
RD17	2	Left	13	Baseline	12	CC	No	0
RD17	2	Left	13	Baseline	17	CC	No	0
RD17	2	Left	13	Baseline	18	CC	No	0
RD17	2	Left	12	MRV	4	CC	No	0
RD17	2	Left	12	MRV	5	CC	No	0
RD17	2	Left	12	MRV	6	CC	No	0
RD17	2	Left	12	MRV	11	CC	No	0
RD17	2	Left	12	MRV	12	CC	No	0
RD17	2	Left	12	MRV	16	CC	No	0
RD17	2	Left	12	MRV	18	CC	No	0
RD17	2	Left	12	MRV	17	CC	Yes	1
RD17	2	Left	11	Monocular	4	CC	No	0
RD17	2	Left	11	Monocular	5	CC	Yes	1
RD17	2	Left	11	Monocular	6	CC	No	0
RD17	2	Left	11	Monocular	10	CC	No	0
RD17	2	Left	11	Monocular	11	CC	No	0
RD17	2	Left	11	Monocular	12	CC	No	0
RD17	2	Left	11	Monocular	18	CC	No	0
RD18	2	Left	12	Baseline	4	CC	No	0
RD18	2	Left	12	Baseline	5	CC	No	0
RD18	2	Left	12	Baseline	11	CC	No	0
RD18	2	Left	12	Baseline	16	CC	No	0
RD18	2	Left	12	Baseline	17	CC	No	0
RD18	2	Left	12	Baseline	18	CC	No	0
RD18	2	Left	12	Baseline	12	CC	Yes	1
RD18	2	Left	11	MRV	4	CC	No	0
RD18	2	Left	11	MRV	5	CC	No	0
RD18	2	Left	11	MRV	6	CC	No	0
RD18	2	Left	11	MRV	10	CC	No	0
RD18	2	Left	11	MRV	11	CC	No	0
RD18	2	Left	11	MRV	12	CC	No	0
RD18	2	Left	11	MRV	17	CC	No	0
RD18	2	Left	11	MRV	18	CC	No	0
RD18	2	Left	13	Monocular	4	CC	No	0
RD18	2	Left	13	Monocular	10	CC	No	0
RD18	2	Left	13	Monocular	11	CC	No	0
RD18	2	Left	13	Monocular	18	CC	No	0
RD18	2	Left	13	Monocular	12	CC	Yes	1
RD18	3	Left	14	Monocular	6	CC	Yes	1
RD19	2	Left	12	Baseline	16	CC	No	0
RD19	2	Left	12	Baseline	17	CC	No	0
RD19	2	Left	12	Baseline	18	CC	No	0
RD19	2	Left	12	Baseline	4	CC	Yes	1
RD19	2	Left	12	Baseline	5	CC	Yes	1
RD19	2	Left	12	Baseline	11	CC	Yes	1
RD19	2	Left	12	Baseline	12	CC	Yes	1
RD19	2	Left	13	MRV	17	CC	No	0
RD19	2	Left	13	MRV	4	CC	Yes	1
RD19	2	Left	13	MRV	5	CC	Yes	1
RD19	2	Left	13	MRV	6	CC	Yes	1
RD19	2	Left	13	MRV	10	CC	Yes	1
RD19	2	Left	13	MRV	11	CC	Yes	1
RD19	2	Left	13	MRV	12	CC	Yes	1
RD19	2	Left	13	MRV	18	CC	Yes	1
RD19	2	Left	11	Monocular	11	CC	No	0
RD19	2	Left	11	Monocular	12	CC	No	0
RD19	2	Left	11	Monocular	18	CC	No	0
RD19	2	Left	11	Monocular	4	CC	Yes	1
RD19	2	Left	11	Monocular	5	CC	Yes	1
RD19	2	Left	11	Monocular	6	CC	Yes	1
RD19	2	Left	11	Monocular	10	CC	Yes	1
RD19	2	Left	11	Monocular	17	CC	Yes	1
RD20	2	Right	8	Baseline	2	CC	No	0
RD20	2	Right	8	Baseline	7	CC	No	0
RD20	2	Right	8	Baseline	8	CC	No	0
RD20	2	Right	8	Baseline	14	CC	No	0
RD20	2	Right	8	Baseline	1	CC	Yes	1
RD20	2	Right	8	Baseline	3	CC	Yes	1
RD20	2	Right	9	MRV	1	CC	No	0
RD20	2	Right	9	MRV	2	CC	No	0
RD20	2	Right	9	MRV	8	CC	No	0
RD20	2	Right	9	MRV	14	CC	No	0
RD20	2	Right	9	MRV	3	CC	Yes	1
RD20	2	Right	10	Monocular	8	CC	No	0
RD20	2	Right	10	Monocular	1	CC	Yes	1
RD20	2	Right	10	Monocular	2	CC	Yes	1
RD20	2	Right	10	Monocular	3	CC	Yes	1
RD20	2	Right	10	Monocular	7	CC	Yes	1
RD20	2	Right	10	Monocular	9	CC	Yes	1
RD20	2	Right	10	Monocular	15	CC	Yes	1
RD21	2	Left	11	Baseline	4	CC	No	0
RD21	2	Left	11	Baseline	5	CC	No	0
RD21	2	Left	11	Baseline	6	CC	No	0
RD21	2	Left	11	Baseline	10	CC	No	0
RD21	2	Left	11	Baseline	12	CC	No	0
RD21	2	Left	11	Baseline	17	CC	No	0
RD21	2	Left	11	Baseline	18	CC	No	0
RD21	2	Left	11	Baseline	11	CC	Yes	1
RD21	2	Left	13	MRV	4	CC	No	0
RD21	2	Left	13	MRV	5	CC	No	0
RD21	2	Left	13	MRV	6	CC	No	0
RD21	2	Left	13	MRV	11	CC	No	0
RD21	2	Left	13	MRV	12	CC	No	0
RD21	2	Left	13	MRV	17	CC	No	0
RD21	2	Left	13	MRV	18	CC	No	0
RD21	2	Left	13	MRV	10	CC	Yes	1
RD21	2	Left	12	Monocular	5	CC	No	0
RD21	2	Left	12	Monocular	6	CC	No	0
RD21	2	Left	12	Monocular	11	CC	No	0
RD21	2	Left	12	Monocular	16	CC	No	0
RD21	2	Left	12	Monocular	17	CC	No	0
RD21	2	Left	12	Monocular	18	CC	No	0
RD21	2	Left	12	Monocular	4	CC	Yes	1
RD21	2	Left	12	Monocular	12	CC	Yes	1
RD22	2	Left	12	Baseline	4	CC	No	0
RD22	2	Left	12	Baseline	5	CC	No	0
RD22	2	Left	12	Baseline	11	CC	No	0
RD22	2	Left	12	Baseline	16	CC	No	0
RD22	2	Left	12	Baseline	17	CC	No	0
RD22	2	Left	12	Baseline	18	CC	No	0
RD22	2	Left	12	Baseline	6	CC	Yes	1
RD22	2	Left	13	MRV	5	CC	No	0
RD22	2	Left	13	MRV	6	CC	No	0
RD22	2	Left	13	MRV	10	CC	No	0
RD22	2	Left	13	MRV	11	CC	No	0
RD22	2	Left	13	MRV	17	CC	No	0
RD22	2	Left	13	MRV	18	CC	No	0
RD22	2	Left	13	MRV	4	CC	Yes	1
RD22	2	Left	13	MRV	12	CC	Yes	1
RD22	2	Left	11	Monocular	10	CC	No	0
RD22	2	Left	11	Monocular	18	CC	No	0
RD22	2	Left	11	Monocular	4	CC	Yes	1
RD22	2	Left	11	Monocular	6	CC	Yes	1
RD22	2	Left	11	Monocular	11	CC	Yes	1
RD22	2	Left	11	Monocular	17	CC	Yes	1
RD23	2	Left	11	Baseline	4	CC	No	0
RD23	2	Left	11	Baseline	5	CC	No	0
RD23	2	Left	11	Baseline	6	CC	No	0
RD23	2	Left	11	Baseline	10	CC	No	0
RD23	2	Left	11	Baseline	11	CC	No	0
RD23	2	Left	11	Baseline	17	CC	No	0
RD23	2	Left	11	Baseline	18	CC	No	0
RD23	2	Left	11	Baseline	12	CC	Yes	1
RD23	2	Left	12	MRV	4	CC	No	0
RD23	2	Left	12	MRV	5	CC	No	0
RD23	2	Left	12	MRV	6	CC	No	0
RD23	2	Left	12	MRV	11	CC	No	0
RD23	2	Left	12	MRV	12	CC	No	0
RD23	2	Left	12	MRV	16	CC	No	0
RD23	2	Left	12	MRV	17	CC	No	0
RD23	2	Left	12	MRV	18	CC	No	0
RD23	2	Left	13	Monocular	4	CC	No	0
RD23	2	Left	13	Monocular	17	CC	No	0
RD23	2	Left	13	Monocular	18	CC	No	0
RD23	2	Left	13	Monocular	5	CC	Yes	1
RD23	2	Left	13	Monocular	6	CC	Yes	1
RD23	2	Left	13	Monocular	10	CC	Yes	1
RD23	2	Left	13	Monocular	11	CC	Yes	1
RD23	2	Left	13	Monocular	12	CC	Yes	1
RD24	2	Right	10	Baseline	1	CC	No	0
RD24	2	Right	10	Baseline	2	CC	No	0
RD24	2	Right	10	Baseline	3	CC	No	0
RD24	2	Right	10	Baseline	8	CC	No	0
RD24	2	Right	10	Baseline	9	CC	No	0
RD24	2	Right	10	Baseline	14	CC	No	0
RD24	2	Right	8	MRV	1	CC	No	0
RD24	2	Right	8	MRV	2	CC	No	0
RD24	2	Right	8	MRV	3	CC	No	0
RD24	2	Right	8	MRV	8	CC	No	0
RD24	2	Right	8	MRV	9	CC	No	0
RD24	2	Right	8	MRV	14	CC	No	0
RD24	2	Right	8	MRV	7	CC	Yes	1
RD24	2	Right	9	Monocular	1	CC	No	0
RD24	2	Right	9	Monocular	2	CC	No	0
RD24	2	Right	9	Monocular	8	CC	No	0
RD24	2	Right	9	Monocular	9	CC	No	0
RD24	2	Right	9	Monocular	14	CC	No	0
RD24	2	Right	9	Monocular	3	CC	Yes	1
RD24	2	Right	9	Monocular	15	CC	Yes	1
RD25	2	Left	13	Baseline	4	CC	No	0
RD25	2	Left	13	Baseline	10	CC	No	0
RD25	2	Left	13	Baseline	12	CC	No	0
RD25	2	Left	13	Baseline	17	CC	No	0
RD25	2	Left	13	Baseline	18	CC	No	0
RD25	2	Left	13	Baseline	5	CC	No	0
RD25	2	Left	13	Baseline	6	CC	Yes	1
RD25	2	Left	13	Baseline	11	CC	No	0
RD25	2	Left	11	MRV	4	CC	No	0
RD25	2	Left	11	MRV	6	CC	No	0
RD25	2	Left	11	MRV	12	CC	No	0
RD25	2	Left	11	MRV	17	CC	No	0
RD25	2	Left	11	MRV	18	CC	No	0
RD25	2	Left	11	MRV	5	CC	Yes	1
RD25	2	Left	11	MRV	10	CC	Yes	1
RD25	2	Left	12	Monocular	4	CC	No	0
RD25	2	Left	12	Monocular	5	CC	No	0
RD25	2	Left	12	Monocular	6	CC	No	0
RD25	2	Left	12	Monocular	11	CC	No	0
RD25	2	Left	12	Monocular	12	CC	No	0
RD25	2	Left	12	Monocular	16	CC	Yes	1
RD25	2	Left	12	Monocular	17	CC	No	0
RD25	2	Left	12	Monocular	18	CC	No	0
RD26	2	Left	11	Baseline	4	CC	No	0
RD26	2	Left	11	Baseline	10	CC	No	0
RD26	2	Left	11	Baseline	11	CC	No	0
RD26	2	Left	11	Baseline	12	CC	No	0
RD26	2	Left	11	Baseline	18	CC	No	0
RD26	2	Left	11	Baseline	5	CC	Yes	1
RD26	2	Left	11	Baseline	6	CC	Yes	1
RD26	2	Left	11	Baseline	17	CC	Yes	1
RD26	2	Left	13	MRV	17	CC	No	0
RD26	2	Left	13	MRV	4	CC	Yes	1
RD26	2	Left	13	MRV	5	CC	Yes	1
RD26	2	Left	13	MRV	6	CC	Yes	1
RD26	2	Left	13	MRV	10	CC	Yes	1
RD26	2	Left	13	MRV	12	CC	Yes	1
RD26	2	Left	13	MRV	18	CC	Yes	1
RD26	2	Left	12	Monocular	4	CC	Yes	1
RD26	2	Left	12	Monocular	6	CC	Yes	1
RD26	2	Left	12	Monocular	11	CC	Yes	1
RD26	2	Left	12	Monocular	12	CC	Yes	1
RD26	2	Left	12	Monocular	5	CC	Yes	1
RD26	2	Left	12	Monocular	17	CC	Yes	1
RD26	2	Left	12	Monocular	18	CC	Yes	1
RD26	2	Left	12	Monocular	16	CC	Yes	1
RD27	2	Right	8	Baseline	1	CC	No	0
RD27	2	Right	8	Baseline	2	CC	No	0
RD27	2	Right	8	Baseline	3	CC	No	0
RD27	2	Right	8	Baseline	8	CC	No	0
RD27	2	Right	8	Baseline	9	CC	No	0
RD27	2	Right	8	Baseline	7	CC	Yes	1
RD27	2	Right	10	MRV	1	CC	No	0
RD27	2	Right	10	MRV	2	CC	No	0
RD27	2	Right	10	MRV	7	CC	No	0
RD27	2	Right	10	MRV	8	CC	No	0
RD27	2	Right	10	MRV	9	CC	No	0
RD27	2	Right	10	MRV	3	CC	Yes	1
RD27	2	Right	10	MRV	14	CC	No	0
RD27	2	Right	9	Monocular	1	CC	No	0
RD27	2	Right	9	Monocular	2	CC	No	0
RD27	2	Right	9	Monocular	3	CC	Yes	1
RD27	2	Right	9	Monocular	8	CC	No	0
RD27	2	Right	9	Monocular	9	CC	No	0
RD27	2	Right	9	Monocular	14	CC	Yes	1
RD28	2	Right	9	Baseline	1	CC	No	0
RD28	2	Right	9	Baseline	2	CC	No	0
RD28	2	Right	9	Baseline	3	CC	No	0
RD28	2	Right	9	Baseline	8	CC	No	0
RD28	2	Right	9	Baseline	9	CC	No	0
RD28	2	Right	9	Baseline	14	CC	No	0
RD28	2	Right	8	MRV	1	CC	No	0
RD28	2	Right	8	MRV	2	CC	No	0
RD28	2	Right	8	MRV	3	CC	No	0
RD28	2	Right	8	MRV	7	CC	No	0
RD28	2	Right	8	MRV	8	CC	No	0
RD28	2	Right	8	MRV	9	CC	No	0
RD28	2	Right	8	MRV	15	CC	No	0
RD28	2	Right	8	MRV	14	CC	Yes	1
RD28	2	Right	10	Monocular	1	CC	No	0
RD28	2	Right	10	Monocular	2	CC	No	0
RD28	2	Right	10	Monocular	8	CC	No	0
RD28	2	Right	10	Monocular	9	CC	No	0
RD28	2	Right	10	Monocular	14	CC	No	0
RD28	2	Right	10	Monocular	3	CC	Yes	1
RD28	2	Right	10	Monocular	7	CC	Yes	1
RD29	2	Right	8	Baseline	1	CC	No	0
RD29	2	Right	8	Baseline	2	CC	No	0
RD29	2	Right	8	Baseline	3	CC	No	0
RD29	2	Right	8	Baseline	7	CC	No	0
RD29	2	Right	8	Baseline	8	CC	No	0
RD29	2	Right	8	Baseline	9	CC	No	0
RD29	2	Right	8	Baseline	14	CC	No	0
RD29	2	Right	8	Baseline	15	CC	No	0
RD29	2	Right	9	MRV	1	CC	No	0
RD29	2	Right	9	MRV	2	CC	No	0
RD29	2	Right	9	MRV	3	CC	No	0
RD29	2	Right	9	MRV	8	CC	No	0
RD29	2	Right	9	MRV	14	CC	No	0
RD29	2	Right	9	MRV	9	CC	Yes	1
RD29	2	Right	10	Monocular	1	CC	No	0
RD29	2	Right	10	Monocular	8	CC	No	0
RD29	2	Right	10	Monocular	14	CC	No	0
RD29	2	Right	10	Monocular	2	CC	Yes	1
RD29	2	Right	10	Monocular	3	CC	Yes	1
RD29	2	Right	10	Monocular	7	CC	Yes	1
RD29	2	Right	10	Monocular	9	CC	Yes	1
RD29	2	Right	10	Monocular	15	CC	Yes	1
RD30	2	Left	12	Baseline	5	CC	No	0
RD30	2	Left	12	Baseline	11	CC	No	0
RD30	2	Left	12	Baseline	12	CC	No	0
RD30	2	Left	12	Baseline	16	CC	No	0
RD30	2	Left	12	Baseline	17	CC	No	0
RD30	2	Left	12	Baseline	18	CC	No	0
RD30	2	Left	12	Baseline	4	CC	No	0
RD30	2	Left	12	Baseline	6	CC	Yes	1
RD30	2	Left	13	MRV	4	CC	No	0
RD30	2	Left	13	MRV	5	CC	No	0
RD30	2	Left	13	MRV	6	CC	No	0
RD30	2	Left	13	MRV	10	CC	No	0
RD30	2	Left	13	MRV	11	CC	No	0
RD30	2	Left	13	MRV	12	CC	No	0
RD30	2	Left	13	MRV	17	CC	No	0
RD30	2	Left	13	MRV	18	CC	No	0
RD30	2	Left	11	Monocular	4	CC	No	0
RD30	2	Left	11	Monocular	5	CC	No	0
RD30	2	Left	11	Monocular	6	CC	No	0
RD30	2	Left	11	Monocular	10	CC	No	0
RD30	2	Left	11	Monocular	11	CC	No	0
RD30	2	Left	11	Monocular	12	CC	No	0
RD30	2	Left	11	Monocular	17	CC	No	0
RD30	2	Left	11	Monocular	18	CC	No	0
RD31	2	Right	8	Baseline	1	CC	No	0
RD31	2	Right	8	Baseline	3	CC	No	0
RD31	2	Right	8	Baseline	7	CC	No	0
RD31	2	Right	8	Baseline	8	CC	No	0
RD31	2	Right	8	Baseline	9	CC	No	0
RD31	2	Right	8	Baseline	2	CC	Yes	1
RD31	2	Right	10	MRV	1	CC	No	0
RD31	2	Right	10	MRV	3	CC	No	0
RD31	2	Right	10	MRV	7	CC	No	0
RD31	2	Right	10	MRV	8	CC	No	0
RD31	2	Right	10	MRV	9	CC	No	0
RD31	2	Right	9	Monocular	1	CC	No	0
RD31	2	Right	9	Monocular	3	CC	No	0
RD31	2	Right	9	Monocular	9	CC	No	0
RD31	2	Right	9	Monocular	2	CC	Yes	1
RD31	2	Right	9	Monocular	14	CC	Yes	1
