# Supplementary material for: Implications of monocular vision for racing drivers
Source: PLoS One. 2019 Dec 16;14(12):e0226308. doi: 10.1371/journal.pone.0226308 (PMC6913915; doi:10.1371/journal.pone.0226308)
Supplement: S5 Dataset — (XLSX) [file pone.0226308.s005.xlsx]

## Sheet: Test 2 II
Subject	Test	Dominant Eye	Scenario	Visual Conditions	Situation Number	type of situation	Crash	Crash 0/1
RD1	2	Left	13	Baseline	1	II	No	0
RD1	2	Left	13	Baseline	2	II	No	0
RD1	2	Left	13	Baseline	8	II	No	0
RD1	2	Left	12	MRV	1	II	No	0
RD1	2	Left	12	MRV	2	II	No	0
RD1	2	Left	12	MRV	9	II	No	0
RD1	2	Left	11	Monocular	2	II	No	0
RD1	2	Left	11	Monocular	7	II	No	0
RD1	2	Left	11	Monocular	13	II	No	0
RD1	2	Left	11	Monocular	15	II	Yes	1
RD2	2	Right	8	Baseline	5	II	No	0
RD2	2	Right	8	Baseline	10	II	No	0
RD2	2	Right	8	Baseline	4	II	Yes	1
RD2	2	Right	8	Baseline	18	II	Yes	1
RD2	2	Right	10	MRV	10	II	No	0
RD2	2	Right	10	MRV	5	II	Yes	1
RD2	2	Right	10	MRV	6	II	Yes	1
RD2	2	Right	10	MRV	17	II	Yes	1
RD2	2	Right	9	Monocular	6	II	No	0
RD2	2	Right	9	Monocular	10	II	No	0
RD2	2	Right	9	Monocular	17	II	No	0
RD2	2	Right	9	Monocular	5	II	Yes	1
RD3	2	Right	8	Baseline	4	II	No	0
RD3	2	Right	8	Baseline	5	II	No	0
RD3	2	Right	8	Baseline	10	II	No	0
RD3	2	Right	8	Baseline	18	II	No	0
RD3	2	Right	9	MRV	5	II	No	0
RD3	2	Right	9	MRV	6	II	No	0
RD3	2	Right	9	MRV	10	II	No	0
RD3	2	Right	9	MRV	17	II	No	0
RD3	2	Right	10	Monocular	4	II	No	0
RD3	2	Right	10	Monocular	10	II	No	0
RD3	2	Right	10	Monocular	18	II	No	0
RD3	2	Right	10	Monocular	5	II	Yes	1
RD4	2	Right	8	Baseline	4	II	No	0
RD4	2	Right	8	Baseline	5	II	No	0
RD4	2	Right	8	Baseline	18	II	Yes	1
RD4	2	Right	10	MRV	6	II	No	0
RD4	2	Right	10	MRV	10	II	No	0
RD4	2	Right	10	MRV	17	II	No	0
RD4	2	Right	10	MRV	5	II	Yes	1
RD4	2	Right	9	Monocular	5	II	No	0
RD4	2	Right	9	Monocular	6	II	No	0
RD4	2	Right	9	Monocular	10	II	No	0
RD4	2	Right	9	Monocular	17	II	No	0
RD5	2	Right	10	Baseline	5	II	No	0
RD5	2	Right	10	Baseline	6	II	No	0
RD5	2	Right	10	Baseline	10	II	No	0
RD5	2	Right	10	Baseline	17	II	No	0
RD5	2	Right	8	MRV	4	II	No	0
RD5	2	Right	8	MRV	5	II	No	0
RD5	2	Right	8	MRV	10	II	No	0
RD5	2	Right	8	MRV	18	II	No	0
RD5	2	Right	9	Monocular	5	II	No	0
RD5	2	Right	9	Monocular	6	II	No	0
RD5	2	Right	9	Monocular	10	II	No	0
RD5	2	Right	9	Monocular	17	II	No	0
RD6	2	Right	10	Baseline	10	II	No	0
RD6	2	Right	10	Baseline	17	II	No	0
RD6	2	Right	10	Baseline	6	II	Yes	1
RD6	2	Right	8	MRV	10	II	No	0
RD6	2	Right	8	MRV	18	II	No	0
RD6	2	Right	8	MRV	4	II	Yes	1
RD6	2	Right	8	MRV	5	II	Yes	1
RD7	2	Left	11	Baseline	2	II	No	0
RD7	2	Left	11	Baseline	7	II	No	0
RD7	2	Left	12	MRV	1	II	No	0
RD7	2	Left	12	MRV	2	II	No	0
RD7	2	Left	12	MRV	9	II	No	0
RD7	2	Left	13	Monocular	2	II	No	0
RD7	2	Left	13	Monocular	8	II	No	0
RD7	2	Left	13	Monocular	1	II	Yes	1
RD7	2	Left	13	Monocular	15	II	Yes	1
RD8	2	Right	8	Baseline	4	II	No	0
RD8	2	Right	8	Baseline	5	II	No	0
RD8	2	Right	8	Baseline	10	II	No	0
RD8	2	Right	8	Baseline	18	II	No	0
RD8	2	Right	10	MRV	6	II	No	0
RD8	2	Right	10	MRV	10	II	No	0
RD8	2	Right	10	MRV	17	II	No	0
RD8	2	Right	10	MRV	5	II	Yes	1
RD8	2	Right	9	Monocular	5	II	No	0
RD8	2	Right	9	Monocular	10	II	No	0
RD8	2	Right	9	Monocular	17	II	No	0
RD8	2	Right	9	Monocular	6	II	Yes	1
RD9	2	Left	13	Baseline	1	II	No	0
RD9	2	Left	13	Baseline	8	II	No	0
RD9	2	Left	13	Baseline	2	II	Yes	1
RD9	2	Left	11	MRV	2	II	No	0
RD9	2	Left	11	MRV	7	II	No	0
RD9	2	Left	11	MRV	13	II	No	0
RD9	2	Left	11	MRV	15	II	No	0
RD9	2	Left	12	Monocular	9	II	No	0
RD9	2	Left	12	Monocular	1	II	Yes	1
RD9	2	Left	12	Monocular	2	II	Yes	1
RD9	2	Left	12	Monocular	15	II	Yes	1
RD10	2	Right	10	Baseline	5	II	No	0
RD10	2	Right	10	Baseline	6	II	Yes	1
RD10	2	Right	10	Baseline	10	II	Yes	1
RD10	2	Right	10	Baseline	17	II	Yes	1
RD10	2	Right	8	MRV	10	II	No	0
RD10	2	Right	8	MRV	18	II	No	0
RD10	2	Right	8	MRV	4	II	Yes	1
RD10	2	Right	8	MRV	5	II	Yes	1
RD10	2	Right	9	Monocular	17	II	No	0
RD10	2	Right	9	Monocular	6	II	Yes	1
RD10	2	Right	9	Monocular	10	II	Yes	1
RD11	2	Left	12	Baseline	1	II	No	0
RD11	2	Left	12	Baseline	2	II	No	0
RD11	2	Left	12	Baseline	9	II	No	0
RD11	2	Left	11	MRV	2	II	No	0
RD11	2	Left	11	MRV	7	II	No	0
RD11	2	Left	11	MRV	13	II	No	0
RD11	2	Left	11	MRV	15	II	No	0
RD11	2	Left	13	Monocular	1	II	No	0
RD11	2	Left	13	Monocular	2	II	No	0
RD11	2	Left	13	Monocular	8	II	No	0
RD11	2	Left	13	Monocular	15	II	No	0
RD12	2	Right	9	Baseline	5	II	No	0
RD12	2	Right	9	Baseline	6	II	No	0
RD12	2	Right	9	Baseline	17	II	No	0
RD12	2	Right	9	Baseline	10	II	Yes	1
RD12	2	Right	10	MRV	5	II	No	0
RD12	2	Right	10	MRV	10	II	No	0
RD12	2	Right	10	MRV	6	II	Yes	1
RD12	2	Right	10	MRV	17	II	Yes	1
RD12	2	Right	8	Monocular	5	II	No	0
RD12	2	Right	8	Monocular	18	II	No	0
RD12	2	Right	8	Monocular	4	II	Yes	1
RD12	2	Right	8	Monocular	10	II	Yes	1
RD13	2	Left	13	Baseline	1	II	No	0
RD13	2	Left	13	Baseline	2	II	No	0
RD13	2	Left	13	Baseline	8	II	No	0
RD13	2	Left	12	MRV	1	II	No	0
RD13	2	Left	12	MRV	2	II	No	0
RD13	2	Left	12	MRV	9	II	No	0
RD13	2	Left	12	MRV	15	II	No	0
RD13	2	Left	11	Monocular	2	II	No	0
RD13	2	Left	11	Monocular	7	II	No	0
RD13	2	Left	11	Monocular	13	II	No	0
RD13	2	Left	11	Monocular	15	II	No	0
RD14	2	Right	9	Baseline	5	II	No	0
RD14	2	Right	9	Baseline	6	II	No	0
RD14	2	Right	9	Baseline	10	II	No	0
RD14	2	Right	9	Baseline	17	II	No	0
RD14	2	Right	8	MRV	4	II	No	0
RD14	2	Right	8	MRV	5	II	No	0
RD14	2	Right	8	MRV	10	II	No	0
RD14	2	Right	8	MRV	18	II	No	0
RD14	2	Right	10	Monocular	5	II	No	0
RD14	2	Right	10	Monocular	6	II	No	0
RD14	2	Right	10	Monocular	10	II	No	0
RD14	2	Right	10	Monocular	17	II	No	0
RD15	2	Left	12	Baseline	2	II	No	0
RD15	2	Left	12	Baseline	7	II	No	0
RD15	2	Left	12	Baseline	13	II	No	0
RD15	2	Left	13	MRV	1	II	No	0
RD15	2	Left	13	MRV	2	II	No	0
RD15	2	Left	13	MRV	8	II	No	0
RD15	2	Left	11	Monocular	1	II	No	0
RD15	2	Left	11	Monocular	2	II	No	0
RD15	2	Left	11	Monocular	9	II	No	0
RD16	2	Left	12	Baseline	1	II	No	0
RD16	2	Left	12	Baseline	2	II	No	0
RD16	2	Left	12	Baseline	9	II	No	0
RD16	2	Left	12	Baseline	15	II	No	0
RD16	2	Left	11	MRV	2	II	No	0
RD16	2	Left	11	MRV	7	II	No	0
RD16	2	Left	11	MRV	15	II	No	0
RD16	2	Left	11	MRV	13	II	Yes	1
RD16	2	Left	13	Monocular	1	II	No	0
RD16	2	Left	13	Monocular	2	II	No	0
RD16	2	Left	13	Monocular	8	II	No	0
RD17	2	Left	13	Baseline	1	II	No	0
RD17	2	Left	13	Baseline	2	II	No	0
RD17	2	Left	13	Baseline	8	II	No	0
RD17	2	Left	12	MRV	2	II	No	0
RD17	2	Left	12	MRV	9	II	No	0
RD17	2	Left	12	MRV	1	II	Yes	1
RD17	2	Left	11	Monocular	7	II	No	0
RD17	2	Left	11	Monocular	13	II	No	0
RD17	2	Left	11	Monocular	2	II	Yes	1
RD18	2	Left	12	Baseline	1	II	No	0
RD18	2	Left	12	Baseline	2	II	No	0
RD18	2	Left	12	Baseline	9	II	Yes	1
RD18	2	Left	11	MRV	7	II	No	0
RD18	2	Left	11	MRV	13	II	No	0
RD18	2	Left	11	MRV	2	II	Yes	1
RD18	2	Left	13	Monocular	2	II	Yes	1
RD18	2	Left	13	Monocular	8	II	No	0
RD18	2	Left	13	Monocular	1	II	Yes	1
RD19	2	Left	12	Baseline	1	II	Yes	1
RD19	2	Left	12	Baseline	2	II	Yes	1
RD19	2	Left	12	Baseline	9	II	Yes	1
RD19	2	Left	12	Baseline	15	II	Yes	1
RD19	2	Left	13	MRV	1	II	Yes	1
RD19	2	Left	13	MRV	2	II	Yes	1
RD19	2	Left	13	MRV	8	II	Yes	1
RD19	2	Left	13	MRV	15	II	Yes	1
RD19	2	Left	11	Monocular	2	II	No	0
RD19	2	Left	11	Monocular	13	II	No	0
RD19	2	Left	11	Monocular	15	II	No	0
RD19	2	Left	11	Monocular	7	II	Yes	1
RD20	2	Right	8	Baseline	10	II	No	0
RD20	2	Right	8	Baseline	18	II	No	0
RD20	2	Right	8	Baseline	4	II	Yes	1
RD20	2	Right	9	MRV	6	II	No	0
RD20	2	Right	9	MRV	10	II	No	0
RD20	2	Right	9	MRV	5	II	Yes	1
RD20	2	Right	9	MRV	17	II	Yes	1
RD20	2	Right	10	Monocular	5	II	No	0
RD20	2	Right	10	Monocular	6	II	No	0
RD20	2	Right	10	Monocular	17	II	No	0
RD20	2	Right	10	Monocular	10	II	Yes	1
RD21	2	Left	11	Baseline	2	II	No	0
RD21	2	Left	11	Baseline	7	II	No	0
RD21	2	Left	11	Baseline	13	II	No	0
RD21	2	Left	13	MRV	1	II	No	0
RD21	2	Left	13	MRV	2	II	No	0
RD21	2	Left	13	MRV	8	II	No	0
RD21	2	Left	12	Monocular	1	II	No	0
RD21	2	Left	12	Monocular	2	II	No	0
RD21	2	Left	12	Monocular	15	II	Yes	1
RD22	2	Left	12	Baseline	1	II	No	0
RD22	2	Left	12	Baseline	2	II	Yes	1
RD22	2	Left	12	Baseline	9	II	Yes	1
RD22	2	Left	13	MRV	1	II	No	0
RD22	2	Left	13	MRV	2	II	No	0
RD22	2	Left	13	MRV	8	II	No	0
RD22	2	Left	11	Monocular	2	II	No	0
RD22	2	Left	11	Monocular	7	II	No	0
RD23	2	Left	11	Baseline	7	II	No	0
RD23	2	Left	11	Baseline	13	II	No	0
RD23	2	Left	11	Baseline	2	II	Yes	1
RD23	2	Left	12	MRV	9	II	No	0
RD23	2	Left	12	MRV	15	II	No	0
RD23	2	Left	12	MRV	1	II	Yes	1
RD23	2	Left	12	MRV	2	II	Yes	1
RD23	2	Left	13	Monocular	1	II	No	0
RD23	2	Left	13	Monocular	2	II	No	0
RD23	2	Left	13	Monocular	8	II	No	0
RD24	2	Right	10	Baseline	5	II	No	0
RD24	2	Right	10	Baseline	10	II	No	0
RD24	2	Right	8	MRV	4	II	No	0
RD24	2	Right	8	MRV	5	II	No	0
RD24	2	Right	8	MRV	10	II	No	0
RD24	2	Right	8	MRV	18	II	Yes	1
RD24	2	Right	9	Monocular	5	II	No	0
RD24	2	Right	9	Monocular	6	II	No	0
RD24	2	Right	9	Monocular	10	II	No	0
RD24	2	Right	9	Monocular	17	II	No	0
RD25	2	Left	13	Baseline	1	II	No	0
RD25	2	Left	13	Baseline	2	II	No	0
RD25	2	Left	13	Baseline	8	II	No	0
RD25	2	Left	13	Baseline	15	II	No	0
RD25	2	Left	11	MRV	7	II	No	0
RD25	2	Left	11	MRV	13	II	No	0
RD25	2	Left	11	MRV	2	II	Yes	1
RD25	2	Left	12	Monocular	1	II	No	0
RD25	2	Left	12	Monocular	2	II	No	0
RD25	2	Left	12	Monocular	9	II	No	0
RD25	2	Left	12	Monocular	15	II	No	0
RD26	2	Left	11	Baseline	7	II	No	0
RD26	2	Left	11	Baseline	2	II	Yes	1
RD26	2	Left	13	MRV	8	II	No	0
RD26	2	Left	13	MRV	1	II	Yes	1
RD26	2	Left	13	MRV	2	II	Yes	1
RD26	2	Left	13	MRV	15	II	Yes	1
RD26	2	Left	12	Monocular	2	II	Yes	1
RD26	2	Left	12	Monocular	15	II	Yes	1
RD26	2	Left	12	Monocular	1	II	Yes	1
RD27	2	Right	8	Baseline	5	II	No	0
RD27	2	Right	8	Baseline	10	II	No	0
RD27	2	Right	8	Baseline	18	II	No	0
RD27	2	Right	10	MRV	5	II	No	0
RD27	2	Right	10	MRV	6	II	No	0
RD27	2	Right	10	MRV	10	II	No	0
RD27	2	Right	10	MRV	17	II	No	0
RD27	2	Right	9	Monocular	5	II	No	0
RD27	2	Right	9	Monocular	6	II	No	0
RD27	2	Right	9	Monocular	10	II	No	0
RD27	2	Right	9	Monocular	17	II	No	0
RD28	2	Right	9	Baseline	5	II	No	0
RD28	2	Right	9	Baseline	10	II	No	0
RD28	2	Right	9	Baseline	17	II	No	0
RD28	2	Right	9	Baseline	6	II	Yes	1
RD28	2	Right	8	MRV	4	II	No	0
RD28	2	Right	8	MRV	5	II	No	0
RD28	2	Right	8	MRV	10	II	No	0
RD28	2	Right	8	MRV	18	II	No	0
RD28	2	Right	10	Monocular	10	II	No	0
RD28	2	Right	10	Monocular	5	II	Yes	1
RD28	2	Right	10	Monocular	17	II	Yes	1
RD29	2	Right	8	Baseline	5	II	No	0
RD29	2	Right	8	Baseline	10	II	No	0
RD29	2	Right	8	Baseline	18	II	No	0
RD29	2	Right	8	Baseline	4	II	Yes	1
RD29	2	Right	9	MRV	5	II	No	0
RD29	2	Right	9	MRV	6	II	No	0
RD29	2	Right	9	MRV	10	II	No	0
RD29	2	Right	10	Monocular	5	II	No	0
RD29	2	Right	10	Monocular	10	II	No	0
RD29	2	Right	10	Monocular	17	II	No	0
RD29	2	Right	10	Monocular	6	II	Yes	1
RD30	2	Left	12	Baseline	1	II	Yes	1
RD30	2	Left	12	Baseline	2	II	Yes	1
RD30	2	Left	13	MRV	2	II	No	0
RD30	2	Left	13	MRV	8	II	No	0
RD30	2	Left	13	MRV	15	II	No	0
RD30	2	Left	13	MRV	1	II	Yes	1
RD30	2	Left	11	Monocular	2	II	No	0
RD30	2	Left	11	Monocular	7	II	No	0
RD31	2	Right	8	Baseline	4	II	No	0
RD31	2	Right	8	Baseline	5	II	No	0
RD31	2	Right	8	Baseline	10	II	No	0
RD31	2	Right	8	Baseline	18	II	No	0
RD31	2	Right	10	MRV	5	II	No	0
RD31	2	Right	10	MRV	6	II	No	0
RD31	2	Right	10	MRV	10	II	No	0
RD31	2	Right	10	MRV	17	II	No	0
RD31	2	Right	9	Monocular	5	II	No	0
RD31	2	Right	9	Monocular	6	II	No	0
RD31	2	Right	9	Monocular	10	II	No	0
RD31	2	Right	9	Monocular	17	II	No	0
