# Supplementary material for: Implications of monocular vision for racing drivers
Source: PLoS One. 2019 Dec 16;14(12):e0226308. doi: 10.1371/journal.pone.0226308 (PMC6913915; doi:10.1371/journal.pone.0226308)
Supplement: S6 Dataset — (XLSX) [file pone.0226308.s006.xlsx]

## Sheet: Tests de normalité_HID
0.0555556	0.0306719	0.0555556	0.0069883	0.5975	0.604649	0	8.81285
0.111111	0.101641	0.111111	0.0395769	0.643077	0.638615	9.09091	14.5893
0.166667	0.102045	0.166667	0.146086	0.64325	0.659732	18.1818	18.1807
0.222222	0.138	0.5	0.362748	0.657	0.675997	27.2727	26.1679
0.277778	0.156364	0.666667	0.637252	0.663077	0.689763	27.2727	26.1679
0.333333	0.218341			0.680714	0.702052	27.2727	26.1679
0.388889	0.307639			0.701667	0.713421	27.2727	26.1679
0.444444	0.463032			0.732857	0.724226	27.2727	26.1679
0.5	0.55267			0.75	0.734722	27.2727	26.1679
0.555556	0.57116			0.753571	0.74512	36.3636	34.5049
0.611111	0.64144			0.7675	0.755616	36.3636	34.5049
0.666667	0.730428			0.786667	0.76642	36.3636	34.5049
0.722222	0.787754			0.800714	0.77779	45.4545	43.1598
0.777778	0.802055			0.804545	0.790079	45.4545	43.1598
0.833333	0.824791			0.811	0.803844	45.4545	43.1598
0.888889	0.891382			0.833846	0.82011	45.4545	43.1598
0.944444	0.903681			0.839091	0.841227	45.4545	43.1598
				0.8525	0.875193	45.4545	54.8235

## Sheet: Tests de corrélation_HID
	Moyenne de RT	perct
Moyenne de RT	1	0.240469
perct	0.240469	1

## Sheet: Tests de corrélation_HID1
0.839091	0.839091		18.1818	0.839091		0.839091	18.1818		18.1818	18.1818
0.663077	0.663077		27.2727	0.663077		0.663077	27.2727		27.2727	27.2727
0.800714	0.800714		45.4545	0.800714		0.800714	45.4545		45.4545	45.4545
0.75	0.75		45.4545	0.75		0.75	45.4545		45.4545	45.4545
0.643077	0.643077		0	0.643077		0.643077	0		0	0
0.811	0.811		36.3636	0.811		0.811	36.3636		36.3636	36.3636
0.7675	0.7675		36.3636	0.7675		0.7675	36.3636		36.3636	36.3636
0.833846	0.833846		27.2727	0.833846		0.833846	27.2727		27.2727	27.2727
0.753571	0.753571		45.4545	0.753571		0.753571	45.4545		45.4545	45.4545
0.786667	0.786667		36.3636	0.786667		0.786667	36.3636		36.3636	36.3636
0.64325	0.64325		27.2727	0.64325		0.64325	27.2727		27.2727	27.2727
0.732857	0.732857		45.4545	0.732857		0.732857	45.4545		45.4545	45.4545
0.701667	0.701667		27.2727	0.701667		0.701667	27.2727		27.2727	27.2727
0.804545	0.804545		9.09091	0.804545		0.804545	9.09091		9.09091	9.09091
0.680714	0.680714		45.4545	0.680714		0.680714	45.4545		45.4545	45.4545
0.8525	0.8525		45.4545	0.8525		0.8525	45.4545		45.4545	45.4545
0.657	0.657		27.2727	0.657		0.657	27.2727		27.2727	27.2727
0.5975	0.5975		27.2727	0.5975		0.5975	27.2727		27.2727	27.2727

## Sheet: Tests de corrélation1_HID
	Moyenne de RT	perct
Moyenne de RT	1	0.215835
perct	0.215835	1

## Sheet: Tests de corrélation1_HID1
0.839091	0.839091		18.1818	0.839091		0.839091	18.1818		18.1818	18.1818
0.663077	0.663077		27.2727	0.663077		0.663077	27.2727		27.2727	27.2727
0.800714	0.800714		45.4545	0.800714		0.800714	45.4545		45.4545	45.4545
0.75	0.75		45.4545	0.75		0.75	45.4545		45.4545	45.4545
0.643077	0.643077		0	0.643077		0.643077	0		0	0
0.811	0.811		36.3636	0.811		0.811	36.3636		36.3636	36.3636
0.7675	0.7675		36.3636	0.7675		0.7675	36.3636		36.3636	36.3636
0.833846	0.833846		27.2727	0.833846		0.833846	27.2727		27.2727	27.2727
0.753571	0.753571		45.4545	0.753571		0.753571	45.4545		45.4545	45.4545
0.786667	0.786667		36.3636	0.786667		0.786667	36.3636		36.3636	36.3636
0.64325	0.64325		27.2727	0.64325		0.64325	27.2727		27.2727	27.2727
0.732857	0.732857		45.4545	0.732857		0.732857	45.4545		45.4545	45.4545
0.701667	0.701667		27.2727	0.701667		0.701667	27.2727		27.2727	27.2727
0.804545	0.804545		9.09091	0.804545		0.804545	9.09091		9.09091	9.09091
0.680714	0.680714		45.4545	0.680714		0.680714	45.4545		45.4545	45.4545
0.8525	0.8525		45.4545	0.8525		0.8525	45.4545		45.4545	45.4545
0.657	0.657		27.2727	0.657		0.657	27.2727		27.2727	27.2727
0.5975	0.5975		27.2727	0.5975		0.5975	27.2727		27.2727	27.2727

## Sheet: Tests de normalité_HID1
0.0555556	0.0306719	0.0555556	0.00578195	0.5975	0.604649	0	8.28127
0.111111	0.101641	0.111111	0.0441944	0.643077	0.638615	9.09091	13.2209
0.166667	0.102045	0.166667	0.188689	0.64325	0.659732	18.1818	16.292
0.222222	0.138	0.277778	0.329772	0.657	0.675997	23.0769	19.6584
0.277778	0.156364	0.333333	0.354067	0.663077	0.689763	23.0769	19.6584
0.333333	0.218341	0.5	0.394803	0.680714	0.702052	23.8095	22.4465
0.388889	0.307639	0.555556	0.573327	0.701667	0.713421	25	25.6563
0.444444	0.463032	0.666667	0.686504	0.732857	0.724226	25	25.6563
0.5	0.55267	0.833333	0.758363	0.75	0.734722	25	25.6563
0.555556	0.57116	0.888889	0.861745	0.753571	0.74512	30	28.7098
0.611111	0.64144	0.944444	0.892281	0.7675	0.755616	33.3333	31.0218
0.666667	0.730428			0.786667	0.76642	33.3333	31.0218
0.722222	0.787754			0.800714	0.77779	35.7143	35.3197
0.777778	0.802055			0.804545	0.790079	35.7143	35.3197
0.833333	0.824791			0.811	0.803844	35.7143	35.3197
0.888889	0.891382			0.833846	0.82011	40	39.6155
0.944444	0.903681			0.839091	0.841227	41.6667	42.6865
				0.8525	0.875193	45.4545	47.6262

## Sheet: Tests de corrélation_HID2
	Moyenne de RT	perct
Moyenne de RT	1	0.277504
perct	0.277504	1

## Sheet: Tests de corrélation_HID3
0.839091	0.839091		18.1818	0.839091		0.839091	18.1818		18.1818	18.1818
0.663077	0.663077		23.0769	0.663077		0.663077	23.0769		23.0769	23.0769
0.800714	0.800714		35.7143	0.800714		0.800714	35.7143		35.7143	35.7143
0.75	0.75		45.4545	0.75		0.75	45.4545		45.4545	45.4545
0.643077	0.643077		0	0.643077		0.643077	0		0	0
0.811	0.811		40	0.811		0.811	40		40	40
0.7675	0.7675		33.3333	0.7675		0.7675	33.3333		33.3333	33.3333
0.833846	0.833846		23.0769	0.833846		0.833846	23.0769		23.0769	23.0769
0.753571	0.753571		35.7143	0.753571		0.753571	35.7143		35.7143	35.7143
0.786667	0.786667		33.3333	0.786667		0.786667	33.3333		33.3333	33.3333
0.64325	0.64325		25	0.64325		0.64325	25		25	25
0.732857	0.732857		23.8095	0.732857		0.732857	23.8095		23.8095	23.8095
0.701667	0.701667		25	0.701667		0.701667	25		25	25
0.804545	0.804545		9.09091	0.804545		0.804545	9.09091		9.09091	9.09091
0.680714	0.680714		35.7143	0.680714		0.680714	35.7143		35.7143	35.7143
0.8525	0.8525		41.6667	0.8525		0.8525	41.6667		41.6667	41.6667
0.657	0.657		30	0.657		0.657	30		30	30
0.5975	0.5975		25	0.5975		0.5975	25		25	25

## Sheet: Tests de normalité1_HID
0.0555556	0.0200998	0.111111	0.0357253	0.510909	0.54877	0	0.497469
0.111111	0.12188	0.166667	0.142274	0.633077	0.610294	0	9.20057
0.166667	0.16957	0.222222	0.171544	0.662	0.648544	14.2857	14.6115
0.222222	0.172465	0.277778	0.301245	0.663571	0.678007	16.6667	18.7791
0.277778	0.302552	0.333333	0.331646	0.7225	0.702941	25	22.3063
0.333333	0.302552	0.388889	0.410979	0.7225	0.7252	26.6667	25.455
0.388889	0.321797	0.555556	0.462728	0.73	0.745794	30.7692	28.3683
0.444444	0.341533	0.611111	0.511372	0.7375	0.765365	33.3333	33.8177
0.5	0.348212	0.722222	0.630695	0.74	0.784377	33.3333	33.8177
0.555556	0.567238	0.777778	0.776658	0.817143	0.80321	33.3333	33.8177
0.611111	0.587177	0.833333	0.870166	0.824167	0.822222	35.7143	39.1797
0.666667	0.623343	0.888889	0.9119	0.837125	0.841793	41.6667	43.4048
0.722222	0.73607	0.944444	0.919519	0.880833	0.862388	41.6667	43.4048
0.777778	0.743912			0.884167	0.884647	50	48.0102
0.833333	0.82538			0.922857	0.909581	57.1429	51.5373
0.888889	0.836908			0.929167	0.939043	61.5385	55.705
0.944444	0.888124			0.961538	0.977293	62.5	61.1159
				1.10923	1.03882	69.2308	69.819

## Sheet: Tests de corrélation1_HID2
	MRV	perc
MRV	1	0.641535
perc	0.641535	1

[truncated: 5 more sheets: Tests de corrélation1_HID3, Tests de normalité_HID2, Tests de corrélation_HID4, Tests de corrélation_HID5, Feuil1]
