# Supplementary material for: Implications of monocular vision for racing drivers
Source: PLoS One. 2019 Dec 16;14(12):e0226308. doi: 10.1371/journal.pone.0226308 (PMC6913915; doi:10.1371/journal.pone.0226308)
Supplement: S7 Dataset — (XLSX) [file pone.0226308.s007.xlsx]

## Sheet: RT Test 1
	CC			CI			IC
Subject	normal vision	MRV	Monocular	normal vision	MRV	Monocular	normal vision	MRV	Monocular
RD1	0.581603	0.505	0.576667	0.4	0.4775	0.86	1.022	0.563333	0.715
RD2	0.694	0.7175	0.73	0.57975	0.81	0.7025	0.643333	0.945	0.61
RD3	0.7225	0.73	0.878	0.74375	0.786444	0.9	0.72	0.847336	0.963333
RD4	0.754	0.762	0.68	0.7	0.73	0.594	0.6375	0.646667	0.703333
RD5	0.68	0.745	0.9475	0.7875	0.768333	0.808	0.993333	0.898	1.07798
RD6	0.7175	0.708	0.776667	0.644	0.71	0.9575	0.688	0.844	0.986667
RD7	0.744	0.742	0.744	0.83	0.73	0.763333	1.005	0.774	0.894
RD8	0.734	0.552	0.548	0.8525	0.6975	0.744	0.608	0.67	0.8875
RD9	0.545	0.5675	0.516667	0.56	0.6725	0.702	0.6875	0.721667	0.84
RD10	0.762	0.655	0.725	0.6025	0.633333	0.7	0.72	0.7	0.91
RD11	0.854	0.855	0.898	0.742	1.065	0.8025	0.8075	0.885	1.04
RD12	0.72	0.762	0.734	0.845	0.92	1.125	0.635	1.1275	0.883333
RD13	0.545	0.665	0.775	0.734	0.781667	0.7525	0.6275	0.7525	0.775
RD14	0.963333	0.9675	1.22667	0.83	0.85	1.05	0.6825	0.83	1.05
RD15	0.9375	1.056	1.0575	1.4	1.31538	0.885	0.705	1	0.824
RD16	0.882	0.802	0.8075	0.7625	0.806	0.8925	0.845	1.022	0.9575
RD17	0.722	0.78	0.78	0.808	0.8825	0.765	0.725	0.945	0.826667
RD18	0.6875	0.9	0.996	0.842	0.83	0.736	0.726667	1.0575	0.79
